# Supplementary material for: Strain-specific epistasis shapes fitness landscapes of APOBEC3G antagonism by HIV-1 Vif proteins
Source: Sci Adv. 2026 Jul 23;12(30):eaed4872. doi: 10.1126/sciadv.aed4872 (PMC13394466; doi:10.1126/sciadv.aed4872)
Supplement: Supplementary file 2 — Data S1 to S6 [file sciadv.aed4872_data_s1_to_s6.zip]

Archive with 6 entries (6 files):
- aed4872_data_s1.xlsx
- aed4872_data_s2.csv
- aed4872_data_s3.xlsx
- aed4872_data_s4.fasta
- aed4872_data_s5.fasta
- aed4872_data_s6.zip
