# Supplementary material for: Strain-specific epistasis shapes fitness landscapes of APOBEC3G antagonism by HIV-1 Vif proteins
Source: Sci Adv. 2026 Jul 23;12(30):eaed4872. doi: 10.1126/sciadv.aed4872 (PMC13394466; doi:10.1126/sciadv.aed4872)
Supplement: Supplementary file 2 — Data S1 to S6 [file sciadv.aed4872_data_s1_to_s6.zip › aed4872_data_s2.csv]

site	wildtype	codon	counts_pre	counts_w_p_pre	freqs_w_p_pre	wt_freq_w_p_pre	wt_aa	aa	sample_pre	homolog_pre	counts_post	counts_w_p_post	freqs_w_p_post	wt_freq_w_p_post	sample_post	homolog_post	codon_mutation	aa_mutation	mut_ratio	wt_ratio	enrichment_ratio	log_enrichment_ratio	log2_enrichment_relWT	wt_ok_for_centering
12	CAA	AAA	29	29.5	0.000118389	0.99391	Q	K	mergedpre1203	1203	4	4.5	9.64E-05	0.994888336	post1203R1	1203	CAA12AAA	Q12K	0.814658921	1.000984331	0.813857816	-0.297151323	-0.298570713	TRUE
19	AAA	AAA	238318	238318.5	0.967068262	0.967068262	K	K	mergedpre1203	1203	45411	45411.5	0.979033719	0.979033719	post1203R1	1203	AAA19AAA	K19K	1.012372919	1.012372919	1	0	-0.01774082	TRUE
20	ACA	AAA	73	73.5	0.00029502	0.987201769	T	K	mergedpre1203	1203	7	7.5	0.000160744	0.992787946	post1203R1	1203	ACA20AAA	T20K	0.544859206	1.005658597	0.541793415	-0.884185236	-0.892325855	TRUE
22	AAA	AAA	246177	246177.5	0.988144791	0.988144791	K	K	mergedpre1203	1203	46412	46412.5	0.994738309	0.994738309	post1203R1	1203	AAA22AAA	K22K	1.006672623	1.006672623	1	0	-0.009594584	TRUE
26	AAG	AAA	503	503.5	0.002020733	0.987195335	K	K	mergedpre1203	1203	69	69.5	0.001489562	0.987172618	post1203R1	1203	AAG26AAA	K26K	0.737139586	0.999976988	0.737156549	-0.43995706	-0.439923861	TRUE
34	AAG	AAA	177	177.5	0.000712417	0.968663707	K	K	mergedpre1203	1203	23	23.5	0.000503665	0.969190707	post1203R1	1203	AAG34AAA	K34K	0.706981035	1.000544048	0.706596612	-0.501041262	-0.501825944	TRUE
50	AAA	AAA	245865	245865.5	0.987911554	0.987911554	K	K	mergedpre1203	1203	46265	46265.5	0.992161867	0.992161867	post1203R1	1203	AAA50AAA	K50K	1.004302321	1.004302321	1	0	-0.006193624	TRUE
54	GAA	AAA	12	12.5	5.02E-05	0.987442835	E	K	mergedpre1203	1203	164	164.5	0.00352694	0.983415879	post1203R1	1203	GAA54AAA	E54K	70.27385262	0.995921833	70.56161465	6.140811669	6.14670725	TRUE
63	GAA	AAA	92	92.5	0.000375121	0.990086663	E	K	mergedpre1203	1203	3	3.5	7.56E-05	0.984554443	post1203R1	1203	GAA63AAA	E63K	0.201414362	0.994412388	0.202546111	-2.303677707	-2.29559388	TRUE
77	AGA	AAA	213	213.5	0.000857292	0.994677562	R	K	mergedpre1203	1203	6	6.5	0.000139332	0.997674219	post1203R1	1203	AGA77AAA	R77K	0.162526292	1.003012692	0.162038121	-2.625594833	-2.629934696	TRUE
91	AAA	AAA	242255	242255.5	0.977266218	0.977266218	K	K	mergedpre1203	1203	45877	45877.5	0.987462333	0.987462333	post1203R1	1203	AAA91AAA	K91K	1.010433304	1.010433304	1	0	-0.014974096	TRUE
93	AGA	AAA	19	19.5	7.83E-05	0.998717589	R	K	mergedpre1203	1203	2	2.5	5.36E-05	0.998510438	post1203R1	1203	AGA93AAA	R93K	0.684577685	0.999792583	0.684719708	-0.546414558	-0.546115288	TRUE
97	CAA	AAA	62	62.5	0.000250954	0.992083919	Q	K	mergedpre1203	1203	4	4.5	9.64E-05	0.994888336	post1203R1	1203	CAA97AAA	Q97K	0.384319945	1.002826795	0.383236614	-1.383692694	-1.387765143	TRUE
105	CAA	AAA	56	56.5	0.00022679	0.990982583	Q	K	mergedpre1203	1203	21	21.5	0.0004608	0.99340949	post1203R1	1203	CAA105AAA	Q105K	2.031833788	1.002448991	2.026870003	1.019253562	1.015724734	TRUE
14	GAC	AAC	559	559.5	0.002245293	0.98966443	D	N	mergedpre1203	1203	256	256.5	0.00549745	0.982457456	post1203R1	1203	GAC14AAC	D14N	2.448433338	0.99271776	2.466394212	1.302403409	1.312947901	TRUE
15	AGG	AAC	21	21.5	8.63E-05	0.981307642	R	N	mergedpre1203	1203	44	44.5	0.000953749	0.990794719	post1203R1	1203	AGG15AAC	R15N	11.05310289	1.009667791	10.947267	3.452498839	3.438618156	TRUE
17	AAG	AAC	35	35.5	0.000142469	0.980393455	K	N	mergedpre1203	1203	18	18.5	0.000396502	0.953995028	post1203R1	1203	AAG17AAC	K17N	2.783076918	0.97307364	2.860088697	1.516059888	1.555438995	TRUE
19	AAA	AAC	355	355.5	0.001442577	0.967068262	K	N	mergedpre1203	1203	32	32.5	0.000700673	0.979033719	post1203R1	1203	AAA19AAC	K19N	0.485709037	1.012372919	0.479772847	-1.059576585	-1.077317405	TRUE
20	ACA	AAC	1171	1171.5	0.004702251	0.987201769	T	N	mergedpre1203	1203	29	29.5	0.00063226	0.992787946	post1203R1	1203	ACA20AAC	T20N	0.134459066	1.005658597	0.133702498	-2.902901676	-2.911042295	TRUE
22	AAA	AAC	63	63.5	0.000254886	0.988144791	K	N	mergedpre1203	1203	4	4.5	9.64E-05	0.994738309	post1203R1	1203	AAA22AAC	K22N	0.378390689	1.006672623	0.375882566	-1.411646091	-1.421240676	TRUE
23	AGT	AAC	51	51.5	0.000206694	0.98483912	S	N	mergedpre1203	1203	8	8.5	0.000182177	0.952216126	post1203R1	1203	AGT23AAC	S23N	0.881384976	0.966874799	0.911581289	-0.133556782	-0.084957773	TRUE
25	GTA	AAC	2	2.5	1.02E-05	0.995000574	V	N	mergedpre1203	1203	35	35.5	0.000770098	0.994587618	post1203R1	1203	GTA25AAC	V25N	75.13943338	0.999584969	75.17063154	6.232097219	6.232696107	TRUE
26	AAG	AAC	528	528.5	0.002121067	0.987195335	K	N	mergedpre1203	1203	47	47.5	0.001018046	0.987172618	post1203R1	1203	AAG26AAC	K26N	0.479968817	0.999976988	0.479979862	-1.058954218	-1.058921018	TRUE
29	ATG	AAC	896	896.5	0.003597555	0.98818806	M	N	mergedpre1203	1203	162	162.5	0.00348279	0.988244245	post1203R1	1203	ATG29AAC	M29N	0.96809898	1.000056857	0.96804394	-0.046855562	-0.046937587	TRUE
30	TAT	AAC	164	164.5	0.000664456	0.98715722	Y	N	mergedpre1203	1203	2	2.5	5.38E-05	0.979733075	post1203R1	1203	TAT30AAC	Y30N	0.080991867	0.992479268	0.081605601	-3.615188009	-3.604296881	TRUE
31	GTT	AAC	269	269.5	0.001081738	0.985672484	V	N	mergedpre1203	1203	10	10.5	0.000225042	0.990944747	post1203R1	1203	GTT31AAC	V31N	0.208037151	1.005348899	0.206930302	-2.272783173	-2.280479438	TRUE
33	AAG	AAC	24	24.5	9.83E-05	0.98882936	K	N	mergedpre1203	1203	6	6.5	0.000139312	0.987408376	post1203R1	1203	AAG33AAC	K33N	1.416884127	0.998562963	1.418923172	0.504796476	0.506871174	TRUE
34	AAG	AAC	1196	1196.5	0.004802289	0.968663707	K	N	mergedpre1203	1203	121	121.5	0.002604055	0.969190707	post1203R1	1203	AAG34AAC	K34N	0.542252838	1.000544048	0.541957987	-0.883747077	-0.884531759	TRUE
38	TGG	AAC	245	245.5	0.000985283	0.984201359	W	N	mergedpre1203	1203	39	39.5	0.000846586	0.982564619	post1203R1	1203	TGG38AAC	W38N	0.859231131	0.998336987	0.860662424	-0.216480612	-0.214079394	TRUE
39	TTT	AAC	29	29.5	0.000118409	0.974955547	F	N	mergedpre1203	1203	6	6.5	0.000139312	0.991180505	post1203R1	1203	TTT39AAC	F39N	1.176531211	1.016641742	1.157272186	0.21072822	0.186916848	TRUE
40	TAT	AAC	700	700.5	0.002811537	0.983156868	Y	N	mergedpre1203	1203	36	36.5	0.000782288	0.988501436	post1203R1	1203	TAT40AAC	Y40N	0.278242191	1.005436129	0.276737808	-1.853408336	-1.861229773	TRUE
42	CAT	AAC	442	442.5	0.001777016	0.975669945	H	N	mergedpre1203	1203	18	18.5	0.000396553	0.987685415	post1203R1	1203	CAT42AAC	H42N	0.223156842	1.012315097	0.220442076	-2.181528474	-2.199186893	TRUE
43	CAC	AAC	113	113.5	0.000456522	0.986406912	H	N	mergedpre1203	1203	12	12.5	0.00026854	0.968323021	post1203R1	1203	CAC43AAC	H43N	0.588230367	0.981666906	0.599215848	-0.738852315	-0.712157801	TRUE
44	TAT	AAC	776	776.5	0.003118837	0.956535098	Y	N	mergedpre1203	1203	224	224.5	0.004813774	0.97936188	post1203R1	1203	TAT44AAC	Y44N	1.543451698	1.023864029	1.507477218	0.592136199	0.558112063	TRUE
46	AGC	AAC	29	29.5	0.000118481	0.988242264	S	N	mergedpre1203	1203	1	1.5	3.22E-05	0.986607334	post1203R1	1203	AGC46AAC	S46N	0.271504487	0.998345619	0.271954403	-1.878563309	-1.876174565	TRUE
51	ATA	AAC	111	111.5	0.00044752	0.997300834	I	N	mergedpre1203	1203	2	2.5	5.36E-05	0.994866134	post1203R1	1203	ATA51AAC	I51N	0.1197476	0.997558711	0.120040654	-3.05840501	-3.054878668	TRUE
52	AGT	AAC	567	567.5	0.002278092	0.994117104	S	N	mergedpre1203	1203	33	33.5	0.000718067	0.99679549	post1203R1	1203	AGT52AAC	S52N	0.315205665	1.002694236	0.314358708	-1.669516367	-1.673398102	TRUE
54	GAA	AAC	356	356.5	0.001431376	0.987442835	E	N	mergedpre1203	1203	31	31.5	0.000675371	0.983415879	post1203R1	1203	GAA54AAC	E54N	0.471833632	0.995921833	0.473765728	-1.077754258	-1.071858677	TRUE
56	CAC	AAC	22	22.5	9.03E-05	0.996332445	H	N	mergedpre1203	1203	10	10.5	0.000225138	0.996086882	post1203R1	1203	CAC56AAC	H56N	2.492290979	0.999753533	2.492905397	1.317828135	1.318183755	TRUE
60	GAG	AAC	590	590.5	0.002371096	0.993962841	E	N	mergedpre1203	1203	3740	3740.5	0.080235526	0.917619426	post1203R1	1203	GAG60AAC	E60N	33.8390105	0.923192887	36.65432324	5.195911464	5.31120745	TRUE
66	GTA	AAC	248	248.5	0.000998253	0.991108121	V	N	mergedpre1203	1203	17	17.5	0.000375247	0.996579895	post1203R1	1203	GTA66AAC	V66N	0.375903461	1.005520866	0.373839543	-1.419508916	-1.427451936	TRUE
67	ACA	AAC	36	36.5	0.000146521	0.991435545	T	N	mergedpre1203	1203	34	34.5	0.000739502	0.991736866	post1203R1	1203	ACA67AAC	T67N	5.04707269	1.000303924	5.04553923	2.335008462	2.334570059	TRUE
69	TAT	AAC	320	320.5	0.001286358	0.996823237	Y	N	mergedpre1203	1203	10	10.5	0.000225047	0.998103179	post1203R1	1203	TAT69AAC	Y69N	0.174948642	1.00128402	0.174724292	-2.516847892	-2.518699153	TRUE
74	ACA	AAC	124	124.5	0.000499801	0.988211514	T	N	mergedpre1203	1203	3	3.5	7.50E-05	0.981742747	post1203R1	1203	ACA74AAC	T74N	0.150148655	0.993454067	0.151137995	-2.72606171	-2.71658688	TRUE
78	GAC	AAC	22	22.5	9.03E-05	0.983722097	D	N	mergedpre1203	1203	21	21.5	0.000460928	0.993493408	post1203R1	1203	GAC78AAC	D78N	5.102578578	1.009932999	5.052393163	2.33696691	2.322707326	TRUE
79	TGG	AAC	275	275.5	0.00110568	0.994475615	W	N	mergedpre1203	1203	10	10.5	0.000225071	0.991093629	post1203R1	1203	TGG79AAC	W79N	0.203558712	0.996599227	0.204253332	-2.291568485	-2.286653845	TRUE
81	TTG	AAC	19	19.5	7.83E-05	0.96713037	L	N	mergedpre1203	1203	35	35.5	0.000761035	0.985797586	post1203R1	1203	TTG81AAC	L81N	9.715411935	1.019301655	9.531439384	3.252694098	3.225113029	TRUE
82	GGT	AAC	161	161.5	0.000648279	0.988621995	G	N	mergedpre1203	1203	5	5.5	0.000117879	0.990323203	post1203R1	1203	GGT82AAC	G82N	0.181833703	1.001720787	0.181521343	-2.461788905	-2.464269343	TRUE
84	GGA	AAC	3	3.5	1.40E-05	0.987203824	G	N	mergedpre1203	1203	69	69.5	0.001489562	0.983443354	post1203R1	1203	GGA84AAC	G84N	106.046625	0.996190787	106.4521238	6.734060923	6.73956695	TRUE
85	GTC	AAC	3	3.5	1.40E-05	0.987002849	V	N	mergedpre1203	1203	47	47.5	0.001018046	0.990387501	post1203R1	1203	GTC85AAC	V85N	72.47616394	1.003429221	72.22847652	6.174495836	6.169556979	TRUE
86	TCC	AAC	572	572.5	0.002310154	0.988679238	S	N	mergedpre1203	1203	13	13.5	0.000291407	0.993211302	post1203R1	1203	TCC86AAC	S86N	0.126141706	1.004583958	0.125566116	-2.993480888	-3.000079031	TRUE
91	AAA	AAC	4086	4086.5	0.016485068	0.977266218	K	N	mergedpre1203	1203	411	411.5	0.008857081	0.987462333	post1203R1	1203	AAA91AAC	K91N	0.53727903	1.010433304	0.531731315	-0.911230661	-0.926204757	TRUE
95	AGC	AAC	349	349.5	0.001403254	0.989374217	S	N	mergedpre1203	1203	7	7.5	0.000160744	0.977549402	post1203R1	1203	AGC95AAC	S95N	0.11455101	0.988048188	0.115936663	-3.108591224	-3.091244534	TRUE
97	CAA	AAC	227	227.5	0.000913471	0.992083919	Q	N	mergedpre1203	1203	6	6.5	0.000139312	0.994888336	post1203R1	1203	CAA97AAC	Q97N	0.152507915	1.002826795	0.152078021	-2.717116428	-2.721188877	TRUE
99	GAC	AAC	283	283.5	0.001137796	0.963560438	D	N	mergedpre1203	1203	19	19.5	0.000417935	0.991030477	post1203R1	1203	GAC99AAC	D99N	0.36731969	1.028508891	0.35713808	-1.485446125	-1.526000391	TRUE
100	CCT	AAC	1	1.5	6.02E-06	0.994564061	P	N	mergedpre1203	1203	24	24.5	0.000525098	0.993259462	post1203R1	1203	CCT100AAC	P100N	87.22744938	0.998688271	87.34201848	6.448603967	6.450497635	TRUE
101	GAC	AAC	151	151.5	0.000608041	0.77846252	D	N	mergedpre1203	1203	52	52.5	0.001125209	0.685509452	post1203R1	1203	GAC101AAC	D101N	1.850549119	0.880594035	2.101478145	1.071404453	1.254855476	TRUE
103	GCA	AAC	354	354.5	0.001422758	0.985276766	A	N	mergedpre1203	1203	19	19.5	0.000417935	0.991094775	post1203R1	1203	GCA103AAC	A103N	0.293749778	1.005904949	0.292025383	-1.77583432	-1.784328307	TRUE
105	CAA	AAC	46	46.5	0.00018665	0.990982583	Q	N	mergedpre1203	1203	0	0.5	1.07E-05	0.99340949	post1203R1	1203	CAA105AAC	Q105N	0.057413658	1.002448991	0.057273396	-4.125991042	-4.129519869	TRUE
107	ATT	AAC	57	57.5	0.000230868	0.991293263	I	N	mergedpre1203	1203	0	0.5	1.07E-05	0.995188392	post1203R1	1203	ATT107AAC	I107N	0.046417316	1.003929341	0.04623564	-4.434850818	-4.440508551	TRUE
111	TAC	AAC	210	210.5	0.000844761	0.994178977	Y	N	mergedpre1203	1203	15	15.5	0.000332205	0.996967294	post1203R1	1203	TAC111AAC	Y111N	0.39325286	1.002804643	0.39215301	-1.350511419	-1.354552	TRUE
112	TTT	AAC	197	197.5	0.000792724	0.979728347	F	N	mergedpre1203	1203	6	6.5	0.000139312	0.982243131	post1203R1	1203	TTT112AAC	F112N	0.175737863	1.002566818	0.175287931	-2.512201429	-2.51589982	TRUE
113	GAC	AAC	20	20.5	8.23E-05	0.971936421	D	N	mergedpre1203	1203	16	16.5	0.000353637	0.985050795	post1203R1	1203	GAC113AAC	D113N	4.298881639	1.013493037	4.241648913	2.084625212	2.065289035	TRUE
12	CAA	AAG	22	22.5	9.03E-05	0.99391	Q	K	mergedpre1203	1203	6	6.5	0.000139312	0.994888336	post1203R1	1203	CAA12AAG	Q12K	1.542823191	1.000984331	1.541306036	0.624153347	0.622733956	TRUE
15	AGG	AAG	27	27.5	0.000110368	0.981307642	R	K	mergedpre1203	1203	1	1.5	3.21E-05	0.990794719	post1203R1	1203	AGG15AAG	R15K	0.291287083	1.009667791	0.288497945	-1.79336705	-1.807247733	TRUE
16	ATG	AAG	41	41.5	0.000166546	0.990061401	M	K	mergedpre1203	1203	3	3.5	7.50E-05	0.995016932	post1203R1	1203	ATG16AAG	M16K	0.450408949	1.005005276	0.448165755	-1.157895679	-1.165098754	TRUE
17	AAG	AAG	244291	244291.5	0.980393455	0.980393455	K	K	mergedpre1203	1203	44511	44511.5	0.953995028	0.953995028	post1203R1	1203	AAG17AAG	K17K	0.97307364	0.97307364	1	0	0.039379107	TRUE
18	ATT	AAG	394	394.5	0.001583155	0.982617402	I	K	mergedpre1203	1203	37	37.5	0.000803721	0.993816709	post1203R1	1203	ATT18AAG	I18K	0.507670327	1.011397423	0.501949397	-0.994386164	-1.010736173	TRUE
26	AAG	AAG	245976	245976.5	0.987195335	0.987195335	K	K	mergedpre1203	1203	46059	46059.5	0.987172618	0.987172618	post1203R1	1203	AAG26AAG	K26K	0.999976988	0.999976988	1	0	3.32E-05	TRUE
27	CAT	AAG	246	246.5	0.000989253	0.988448017	H	K	mergedpre1203	1203	7	7.5	0.000160744	0.987772729	post1203R1	1203	CAT27AAG	H27K	0.162490478	0.99931682	0.162601564	-2.620586958	-2.619601001	TRUE
29	ATG	AAG	281	281.5	0.001129628	0.98818806	M	K	mergedpre1203	1203	96	96.5	0.002068241	0.988244245	post1203R1	1203	ATG29AAG	M29K	1.830904133	1.000056857	1.83080004	0.872474228	0.872392203	TRUE
31	GTT	AAG	343	343.5	0.001378765	0.985672484	V	K	mergedpre1203	1203	25	25.5	0.00054653	0.990944747	post1203R1	1203	GTT31AAG	V31K	0.39639102	1.005348899	0.394282045	-1.34270008	-1.350396345	TRUE
33	AAG	AAG	246396	246396.5	0.98882936	0.98882936	K	K	mergedpre1203	1203	46070	46070.5	0.987408376	0.987408376	post1203R1	1203	AAG33AAG	K33K	0.998562963	0.998562963	1	0	0.002074697	TRUE
34	AAG	AAG	241344	241344.5	0.968663707	0.968663707	K	K	mergedpre1203	1203	45220	45220.5	0.969190707	0.969190707	post1203R1	1203	AAG34AAG	K34K	1.000544048	1.000544048	1	0	-0.000784682	TRUE
36	AGG	AAG	455	455.5	0.001838807	0.978097814	R	K	mergedpre1203	1203	35	35.5	0.000764065	0.988216177	post1203R1	1203	AGG36AAG	R36K	0.415522339	1.010344939	0.411267798	-1.28184998	-1.296697904	TRUE
38	TGG	AAG	6	6.5	2.61E-05	0.984201359	W	K	mergedpre1203	1203	74	74.5	0.001596725	0.982564619	post1203R1	1203	TGG38AAG	W38K	61.20787762	0.998336987	61.30983668	5.938046656	5.940447874	TRUE
39	TTT	AAG	345	345.5	0.001386787	0.974955547	F	K	mergedpre1203	1203	14	14.5	0.000310772	0.991180505	post1203R1	1203	TTT39AAG	F39K	0.224094946	1.016641742	0.220426663	-2.181629354	-2.205440726	TRUE
44	TAT	AAG	219	219.5	0.000881629	0.956535098	Y	K	mergedpre1203	1203	6	6.5	0.000139374	0.97936188	post1203R1	1203	TAT44AAG	Y44K	0.158087303	1.023864029	0.154402634	-2.695230732	-2.729254868	TRUE
46	AGC	AAG	364	364.5	0.001463944	0.988242264	S	K	mergedpre1203	1203	8	8.5	0.000182286	0.986607334	post1203R1	1203	AGC46AAG	S46K	0.124517147	0.998345619	0.124723487	-3.003194924	-3.00080618	TRUE
49	CCA	AAG	443	443.5	0.001782814	0.988195639	P	K	mergedpre1203	1203	25	25.5	0.000547093	0.989111779	post1203R1	1203	CCA49AAG	P49K	0.30687039	1.000927083	0.306586159	-1.705635528	-1.706972407	TRUE
51	ATA	AAG	4	4.5	1.81E-05	0.997300834	I	K	mergedpre1203	1203	21	21.5	0.000460869	0.994866134	post1203R1	1203	ATA51AAG	I51K	25.51688305	0.997558711	25.5793296	4.676906548	4.680432891	TRUE
56	CAC	AAG	116	116.5	0.000467729	0.996332445	H	K	mergedpre1203	1203	3	3.5	7.50E-05	0.996086882	post1203R1	1203	CAC56AAG	H56K	0.160447917	0.999753533	0.160487472	-2.639467414	-2.639111794	TRUE
59	CTA	AAG	180	180.5	0.00072508	0.973039472	L	K	mergedpre1203	1203	5	5.5	0.000117945	0.991325699	post1203R1	1203	CTA59AAG	L59K	0.162664445	1.018792894	0.159663899	-2.64688995	-2.673750751	TRUE
60	GAG	AAG	329	329.5	0.001323075	0.993962841	E	K	mergedpre1203	1203	15	15.5	0.000332482	0.917619426	post1203R1	1203	GAG60AAG	E60K	0.251295191	0.923192887	0.27220226	-1.877249047	-1.761953061	TRUE
61	AAG	AAG	248429	248429.5	0.998615209	0.998615209	K	K	mergedpre1203	1203	46566	46566.5	0.998745308	0.998745308	post1203R1	1203	AAG61AAG	K61K	1.00013028	1.00013028	1	0	-0.000187942	TRUE
63	GAA	AAG	179	179.5	0.000727938	0.990086663	E	K	mergedpre1203	1203	9	9.5	0.000205077	0.984554443	post1203R1	1203	GAA63AAG	E63K	0.281723631	0.994412388	0.283306638	-1.819563689	-1.811479862	TRUE
68	ACA	AAG	19	19.5	7.83E-05	0.997465087	T	K	mergedpre1203	1203	9	9.5	0.000203644	0.98642015	post1203R1	1203	ACA68AAG	T68K	2.601642894	0.988926994	2.630773466	1.395487024	1.411551099	TRUE
71	GGT	AAG	143	143.5	0.000576014	0.993190193	G	K	mergedpre1203	1203	73	73.5	0.00157563	0.992464843	post1203R1	1203	GGT71AAG	G71K	2.735403918	0.999269677	2.737403107	1.4528079	1.453861918	TRUE
73	CAT	AAG	70	70.5	0.00028295	0.993929628	H	K	mergedpre1203	1203	0	0.5	1.07E-05	0.996323845	post1203R1	1203	CAT73AAG	H73K	0.037878318	1.002408839	0.037787294	-4.725954963	-4.729426005	TRUE
74	ACA	AAG	298	298.5	0.001198319	0.988211514	T	K	mergedpre1203	1203	7	7.5	0.00016081	0.981742747	post1203R1	1203	ACA74AAG	T74K	0.134196034	0.993454067	0.135080261	-2.888111226	-2.878636396	TRUE
75	GGA	AAG	1	1.5	6.02E-06	0.993063586	G	K	mergedpre1203	1203	53	53.5	0.001146887	0.991371549	post1203R1	1203	GGA75AAG	G75K	190.4199966	0.998296144	190.7449986	7.575501419	7.577961661	TRUE
81	TTG	AAG	21	21.5	8.64E-05	0.96713037	L	K	mergedpre1203	1203	120	120.5	0.002583232	0.985797586	post1203R1	1203	TTG81AAG	L81K	29.90997601	1.019301655	29.34359606	4.874973779	4.84739271	TRUE
83	CAG	AAG	1388	1388.5	0.005573709	0.985358227	Q	K	mergedpre1203	1203	204	204.5	0.004382957	0.987408376	post1203R1	1203	CAG83AAG	Q83K	0.786362747	1.002080613	0.784730028	-0.349731688	-0.35273026	TRUE
85	GTC	AAG	31	31.5	0.00012642	0.987002849	V	K	mergedpre1203	1203	3	3.5	7.50E-05	0.990387501	post1203R1	1203	GTC85AAG	V85K	0.593372102	1.003429221	0.591344252	-0.757929852	-0.762868709	TRUE
86	TCC	AAG	52	52.5	0.000211848	0.988679238	S	K	mergedpre1203	1203	27	27.5	0.000593606	0.993211302	post1203R1	1203	TCC86AAG	S86K	2.802036661	1.004583958	2.789250851	1.479877689	1.473279546	TRUE
90	AGG	AAG	50	50.5	0.000203697	0.987320353	R	K	mergedpre1203	1203	10	10.5	0.000226011	0.994435835	post1203R1	1203	AGG90AAG	R90K	1.109541931	1.007206862	1.101602831	0.139604172	0.129244156	TRUE
91	AAA	AAG	59	59.5	0.000240025	0.977266218	K	K	mergedpre1203	1203	12	12.5	0.000269049	0.987462333	post1203R1	1203	AAA91AAG	K91K	1.120919956	1.010433304	1.109345815	0.149709165	0.134735068	TRUE
92	GGG	AAG	16342	16342.5	0.065621461	0.925155195	G	K	mergedpre1203	1203	456	456.5	0.00978417	0.982006987	post1203R1	1203	GGG92AAG	G92K	0.149100147	1.061451087	0.140468222	-2.831684302	-2.917722194	TRUE
96	ACA	AAG	95	95.5	0.000383429	0.99779779	T	K	mergedpre1203	1203	1	1.5	3.21E-05	0.997996056	post1203R1	1203	ACA96AAG	T96K	0.083845489	1.000198704	0.083828832	-3.576409663	-3.576696303	TRUE
97	CAA	AAG	243	243.5	0.000977715	0.992083919	Q	K	mergedpre1203	1203	5	5.5	0.000117879	0.994888336	post1203R1	1203	CAA97AAG	Q97K	0.120565805	1.002826795	0.120225951	-3.056179754	-3.060252204	TRUE
98	GTA	AAG	314	314.5	0.001262444	0.986578757	V	K	mergedpre1203	1203	4	4.5	9.64E-05	0.995059797	post1203R1	1203	GTA98AAG	V98K	0.076396654	1.008596414	0.075745515	-3.72269573	-3.735044731	TRUE
99	GAC	AAG	18	18.5	7.42E-05	0.963560438	D	K	mergedpre1203	1203	0	0.5	1.07E-05	0.991030477	post1203R1	1203	GAC99AAG	D99K	0.144331438	1.028508891	0.140330763	-2.833096785	-2.87365105	TRUE
101	GAC	AAG	696	696.5	0.002795381	0.77846252	D	K	mergedpre1203	1203	85	85.5	0.001832483	0.685509452	post1203R1	1203	GAC101AAG	D101K	0.655539613	0.880594035	0.744428859	-0.425794109	-0.242343086	TRUE
106	CTA	AAG	4	4.5	1.81E-05	0.99049609	L	K	mergedpre1203	1203	24	24.5	0.000525109	0.992337699	post1203R1	1203	CTA106AAG	L106K	29.06862136	1.001859279	29.01467498	4.858710863	4.856030981	TRUE
107	ATT	AAG	258	258.5	0.001037903	0.991293263	I	K	mergedpre1203	1203	6	6.5	0.000139312	0.995188392	post1203R1	1203	ATT107AAG	I107K	0.134224154	1.003929341	0.133698805	-2.90294152	-2.908599252	TRUE
108	CAT	AAG	159	159.5	0.000640187	0.993865043	H	K	mergedpre1203	1203	4	4.5	9.64E-05	0.995359853	post1203R1	1203	CAT108AAG	H108K	0.150653639	1.001504037	0.150427391	-2.732860809	-2.735029045	TRUE
109	CTG	AAG	30	30.5	0.000122389	0.994247731	L	K	mergedpre1203	1203	0	0.5	1.07E-05	0.995574178	post1203R1	1203	CTG109AAG	L109K	0.087559352	1.001334121	0.087442693	-3.515518354	-3.517441802	TRUE
112	TTT	AAG	175	175.5	0.00070442	0.979728347	F	K	mergedpre1203	1203	3	3.5	7.50E-05	0.982243131	post1203R1	1203	TTT112AAG	F112K	0.10649029	1.002566818	0.106217648	-3.234904603	-3.238602994	TRUE
115	TTT	AAG	85	85.5	0.000343164	0.993170835	F	K	mergedpre1203	1203	22	22.5	0.000482232	0.989273008	post1203R1	1203	TTT115AAG	F115K	1.405253457	0.99607537	1.410790286	0.496503547	0.502176731	TRUE
17	AAG	AAT	79	79.5	0.00031905	0.980393455	K	N	mergedpre1203	1203	20	20.5	0.000439367	0.953995028	post1203R1	1203	AAG17AAT	K17N	1.377109792	0.97307364	1.41521642	0.501022692	0.540401798	TRUE
18	ATT	AAT	93	93.5	0.000375222	0.982617402	I	N	mergedpre1203	1203	8	8.5	0.000182177	0.993816709	post1203R1	1203	ATT18AAT	I18N	0.48551744	1.011397423	0.480046151	-1.058754984	-1.075104992	TRUE
26	AAG	AAT	240	240.5	0.000965216	0.987195335	K	N	mergedpre1203	1203	18	18.5	0.000396502	0.987172618	post1203R1	1203	AAG26AAT	K26N	0.410791125	0.999976988	0.410800578	-1.283489883	-1.283456683	TRUE
27	CAT	AAT	94	94.5	0.000379247	0.988448017	H	N	mergedpre1203	1203	17	17.5	0.00037507	0.987772729	post1203R1	1203	CAT27AAT	H27N	0.988985256	0.99931682	0.989661373	-0.014993125	-0.014007167	TRUE
28	CAT	AAT	39	39.5	0.000158533	0.992898109	H	N	mergedpre1203	1203	8	8.5	0.000182177	0.993688114	post1203R1	1203	CAT28AAT	H28N	1.149138276	1.000795655	1.148224685	0.199404977	0.198257546	TRUE
30	TAT	AAT	30	30.5	0.000123197	0.98715722	Y	N	mergedpre1203	1203	8	8.5	0.000182973	0.979733075	post1203R1	1203	TAT30AAT	Y30N	1.485204967	0.992479268	1.496459436	0.581553173	0.592444301	TRUE
33	AAG	AAT	40	40.5	0.000162533	0.98882936	K	N	mergedpre1203	1203	8	8.5	0.000182177	0.987408376	post1203R1	1203	AAG33AAT	K33N	1.120858953	0.998562963	1.122471987	0.166679441	0.168754138	TRUE
34	AAG	AAT	154	154.5	0.000620103	0.968663707	K	N	mergedpre1203	1203	13	13.5	0.000289339	0.969190707	post1203R1	1203	AAG34AAT	K34N	0.466598721	1.000544048	0.466345007	-1.100530425	-1.101315107	TRUE
40	TAT	AAT	239	239.5	0.000961261	0.983156868	Y	N	mergedpre1203	1203	22	22.5	0.000482232	0.988501436	post1203R1	1203	TAT40AAT	Y40N	0.501666683	1.005436129	0.498954303	-1.003020404	-1.010841841	TRUE
42	CAT	AAT	36	36.5	0.000146579	0.975669945	H	N	mergedpre1203	1203	5	5.5	0.000117894	0.987685415	post1203R1	1203	CAT42AAT	H42N	0.8043065	1.012315097	0.794521886	-0.331841135	-0.349499554	TRUE
44	TAT	AAT	18	18.5	7.43E-05	0.956535098	Y	N	mergedpre1203	1203	0	0.5	1.07E-05	0.97936188	post1203R1	1203	TAT44AAT	Y44N	0.144283422	1.023864029	0.140920491	-2.827046687	-2.861070823	TRUE
48	CAT	AAT	22	22.5	9.04E-05	0.994377554	H	N	mergedpre1203	1203	3	3.5	7.51E-05	0.997201312	post1203R1	1203	CAT48AAT	H48N	0.830380235	1.002839725	0.828028861	-0.272247041	-0.276338092	TRUE
61	AAG	AAT	267	267.5	0.001075273	0.998615209	K	N	mergedpre1203	1203	20	20.5	0.000439678	0.998745308	post1203R1	1203	AAG61AAT	K61N	0.408899161	1.00013028	0.408845896	-1.290370935	-1.290558877	TRUE
73	CAT	AAT	35	35.5	0.000142478	0.993929628	H	N	mergedpre1203	1203	3	3.5	7.50E-05	0.996323845	post1203R1	1203	CAT73AAT	H73N	0.52656197	1.002408839	0.525296615	-0.928795808	-0.93226685	TRUE
80	CAT	AAT	20	20.5	8.23E-05	0.999396007	H	N	mergedpre1203	1203	5	5.5	0.000117889	0.998896129	post1203R1	1203	CAT80AAT	H80N	1.432928136	0.99949982	1.433645217	0.519688046	0.520409833	TRUE
91	AAA	AAT	31	31.5	0.000127072	0.977266218	K	N	mergedpre1203	1203	3	3.5	7.53E-05	0.987462333	post1203R1	1203	AAA91AAT	K91N	0.59284211	1.010433304	0.586720675	-0.769254263	-0.78422836	TRUE
92	GGG	AAT	38	38.5	0.000154592	0.925155195	G	N	mergedpre1203	1203	0	0.5	1.07E-05	0.982006987	post1203R1	1203	GGG92AAT	G92N	0.069321038	1.061451087	0.065307803	-3.936600816	-4.022638708	TRUE
94	TAT	AAT	138	138.5	0.000555937	0.992002135	Y	N	mergedpre1203	1203	5	5.5	0.000117879	0.997803163	post1203R1	1203	TAT94AAT	Y94N	0.212036722	1.005847798	0.210803983	-2.246025968	-2.254437985	TRUE
108	CAT	AAT	112	112.5	0.000451542	0.993865043	H	N	mergedpre1203	1203	6	6.5	0.000139312	0.995359853	post1203R1	1203	CAT108AAT	H108N	0.308523773	1.001504037	0.308060439	-1.69871467	-1.700882906	TRUE
19	AAA	ACA	319	319.5	0.001296493	0.967068262	K	T	mergedpre1203	1203	33	33.5	0.000722232	0.979033719	post1203R1	1203	AAA19ACA	K19T	0.557065641	1.012372919	0.550257352	-0.861821579	-0.879562399	TRUE
20	ACA	ACA	245947	245947.5	0.987201769	0.987201769	T	T	mergedpre1203	1203	46321	46321.5	0.992787946	0.992787946	post1203R1	1203	ACA20ACA	T20T	1.005658597	1.005658597	1	0	-0.008140619	TRUE
22	AAA	ACA	37	37.5	0.000150523	0.988144791	K	T	mergedpre1203	1203	1	1.5	3.21E-05	0.994738309	post1203R1	1203	AAA22ACA	K22T	0.213580522	1.006672623	0.212164826	-2.236742596	-2.24633718	TRUE
49	CCA	ACA	71	71.5	0.000287421	0.988195639	P	T	mergedpre1203	1203	16	16.5	0.000354001	0.989111779	post1203R1	1203	CCA49ACA	P49T	1.23164722	1.000927083	1.230506438	0.299252206	0.297915328	TRUE
58	CCA	ACA	63	63.5	0.000255008	0.984436493	P	T	mergedpre1203	1203	16	16.5	0.000353827	0.991518881	post1203R1	1203	CCA58ACA	P58T	1.387513253	1.007194358	1.377602289	0.462159445	0.451817338	TRUE
67	ACA	ACA	246977	246977.5	0.991435545	0.991435545	T	T	mergedpre1203	1203	46267	46267.5	0.991736866	0.991736866	post1203R1	1203	ACA67ACA	T67T	1.000303924	1.000303924	1	0	-0.000438403	TRUE
68	ACA	ACA	248489	248489.5	0.997465087	0.997465087	T	T	mergedpre1203	1203	46016	46016.5	0.98642015	0.98642015	post1203R1	1203	ACA68ACA	T68T	0.988926994	0.988926994	1	0	0.016064075	TRUE
74	ACA	ACA	246162	246162.5	0.988211514	0.988211514	T	T	mergedpre1203	1203	45787	45787.5	0.981742747	0.981742747	post1203R1	1203	ACA74ACA	T74T	0.993454067	0.993454067	1	0	0.00947483	TRUE
93	AGA	ACA	86	86.5	0.000347194	0.998717589	R	T	mergedpre1203	1203	6	6.5	0.000139312	0.998510438	post1203R1	1203	AGA93ACA	R93T	0.40124958	0.999792583	0.401332823	-1.317128944	-1.316829673	TRUE
96	ACA	ACA	248519	248519.5	0.99779779	0.99779779	T	T	mergedpre1203	1203	46564	46564.5	0.997996056	0.997996056	post1203R1	1203	ACA96ACA	T96T	1.000198704	1.000198704	1	0	-0.000286641	TRUE
103	GCA	ACA	57	57.5	0.000230772	0.985276766	A	T	mergedpre1203	1203	10	10.5	0.000225042	0.991094775	post1203R1	1203	GCA103ACA	A103T	0.975170668	1.005904949	0.969446138	-0.04476735	-0.053261337	TRUE
14	GAC	ACC	271	271.5	0.001089539	0.98966443	D	T	mergedpre1203	1203	16	16.5	0.000353637	0.982457456	post1203R1	1203	GAC14ACC	D14T	0.324575037	0.99271776	0.32695601	-1.612831554	-1.602287062	TRUE
15	AGG	ACC	8	8.5	3.41E-05	0.981307642	R	T	mergedpre1203	1203	43	43.5	0.000932316	0.990794719	post1203R1	1203	AGG15ACC	R15T	27.32958222	1.009667791	27.06789547	4.758510817	4.744630134	TRUE
16	ATG	ACC	293	293.5	0.001177863	0.990061401	M	T	mergedpre1203	1203	14	14.5	0.000310772	0.995016932	post1203R1	1203	ATG16ACC	M16T	0.26384384	1.005005276	0.262529806	-1.929446868	-1.936649942	TRUE
17	AAG	ACC	102	102.5	0.000411354	0.980393455	K	T	mergedpre1203	1203	6	6.5	0.000139312	0.953995028	post1203R1	1203	AAG17ACC	K17T	0.338665787	0.97307364	0.348037161	-1.522686739	-1.483307632	TRUE
18	ATT	ACC	276	276.5	0.001109613	0.982617402	I	T	mergedpre1203	1203	12	12.5	0.000267907	0.993816709	post1203R1	1203	ATT18ACC	I18T	0.241441765	1.011397423	0.238720961	-2.066602845	-2.082952854	TRUE
19	AAA	ACC	1944	1944.5	0.007890551	0.967068262	K	T	mergedpre1203	1203	88	88.5	0.001907986	0.979033719	post1203R1	1203	AAA19ACC	K19T	0.241806378	1.012372919	0.238851093	-2.065816618	-2.083557438	TRUE
20	ACA	ACC	22	22.5	9.03E-05	0.987201769	T	T	mergedpre1203	1203	1	1.5	3.21E-05	0.992787946	post1203R1	1203	ACA20ACC	T20T	0.355974681	1.005658597	0.353971698	-1.498294082	-1.506434702	TRUE
23	AGT	ACC	10	10.5	4.21E-05	0.98483912	S	T	mergedpre1203	1203	130	130.5	0.002796948	0.952216126	post1203R1	1203	AGT23ACC	S23T	66.37051065	0.966874799	68.6443692	6.101069478	6.149668487	TRUE
24	TTA	ACC	562	562.5	0.002258002	0.983262683	L	T	mergedpre1203	1203	17	17.5	0.00037507	0.988994385	post1203R1	1203	TTA24ACC	L24T	0.166106848	1.005829268	0.165144179	-2.598201979	-2.606587418	TRUE
34	AAG	ACC	1038	1038.5	0.004168138	0.968663707	K	T	mergedpre1203	1203	47	47.5	0.001018046	0.969190707	post1203R1	1203	AAG34ACC	K34T	0.244244823	1.000544048	0.244112015	-2.034384792	-2.035169474	TRUE
37	AGA	ACC	4	4.5	1.81E-05	0.998063734	R	T	mergedpre1203	1203	32	32.5	0.000696558	0.989573064	post1203R1	1203	AGA37ACC	R37T	38.57243726	0.991492857	38.90339399	5.281824118	5.294149834	TRUE
40	TAT	ACC	282	282.5	0.001133846	0.983156868	Y	T	mergedpre1203	1203	203	203.5	0.004361524	0.988501436	post1203R1	1203	TAT40ACC	Y40T	3.84666371	1.005436129	3.825865809	1.935786273	1.927964836	TRUE
42	CAT	ACC	2332	2332.5	0.009366981	0.975669945	H	T	mergedpre1203	1203	109	109.5	0.002347166	0.987685415	post1203R1	1203	CAT42ACC	H42T	0.25057874	1.012315097	0.247530379	-2.0143225	-2.03198092	TRUE
43	CAC	ACC	78	78.5	0.000315744	0.986406912	H	T	mergedpre1203	1203	269	269.5	0.005789722	0.968323021	post1203R1	1203	CAC43ACC	H43T	18.33675163	0.981666906	18.67919913	4.223360696	4.250055211	TRUE
46	AGC	ACC	77	77.5	0.000311264	0.988242264	S	T	mergedpre1203	1203	31	31.5	0.000675531	0.986607334	post1203R1	1203	AGC46ACC	S46T	2.170284256	0.998345619	2.173880683	1.120272758	1.122661501	TRUE
47	ACT	ACC	19	19.5	7.84E-05	0.999491095	T	T	mergedpre1203	1203	6	6.5	0.000139407	0.998680993	post1203R1	1203	ACT47ACC	T47T	1.777070018	0.999189486	1.778511527	0.830670325	0.831840124	TRUE
50	AAA	ACC	307	307.5	0.001235565	0.987911554	K	T	mergedpre1203	1203	11	11.5	0.000246617	0.992161867	post1203R1	1203	AAA50ACC	K50T	0.199598613	1.004302321	0.198743554	-2.331020022	-2.337213646	TRUE
51	ATA	ACC	29	29.5	0.000118402	0.997300834	I	T	mergedpre1203	1203	39	39.5	0.000846713	0.994866134	post1203R1	1203	ATA51ACC	I51T	7.151164307	0.997558711	7.168665094	2.841704494	2.845230836	TRUE
54	GAA	ACC	192	192.5	0.000772903	0.987442835	E	T	mergedpre1203	1203	8	8.5	0.000182243	0.983415879	post1203R1	1203	GAA54ACC	E54T	0.235790371	0.995921833	0.236755901	-2.078527709	-2.072632128	TRUE
56	CAC	ACC	88	88.5	0.000355313	0.996332445	H	T	mergedpre1203	1203	3	3.5	7.50E-05	0.996086882	post1203R1	1203	CAC56ACC	H56T	0.2112111	0.999753533	0.211263169	-2.242886819	-2.242531199	TRUE
57	ATC	ACC	201	201.5	0.000808919	0.995228785	I	T	mergedpre1203	1203	8	8.5	0.000182224	0.994672641	post1203R1	1203	ATC57ACC	I57T	0.225268106	0.999441189	0.225394059	-2.149478607	-2.148672188	TRUE
59	CTA	ACC	210	210.5	0.000845592	0.973039472	L	T	mergedpre1203	1203	7	7.5	0.000160834	0.991325699	post1203R1	1203	CTA59ACC	L59T	0.190202542	1.018792894	0.186694021	-2.421252369	-2.448113171	TRUE
60	GAG	ACC	169	169.5	0.000680611	0.993962841	E	T	mergedpre1203	1203	4	4.5	9.65E-05	0.917619426	post1203R1	1203	GAG60ACC	E60T	0.14182432	0.923192887	0.153623714	-2.702527164	-2.587231178	TRUE
64	TTG	ACC	141	141.5	0.000567922	0.996975766	L	T	mergedpre1203	1203	8	8.5	0.000182184	0.99842464	post1203R1	1203	TTG64ACC	L64T	0.320791496	1.001453269	0.320325977	-1.642387298	-1.6444824	TRUE
66	GTA	ACC	340	340.5	0.001367827	0.991108121	V	T	mergedpre1203	1203	18	18.5	0.000396689	0.996579895	post1203R1	1203	GTA66ACC	V66T	0.290014212	1.005520866	0.288421874	-1.793747514	-1.801690533	TRUE
70	TGG	ACC	11	11.5	4.62E-05	0.995466332	W	T	mergedpre1203	1203	69	69.5	0.001489786	0.98931427	post1203R1	1203	TGG70ACC	W70T	32.2747208	0.99381992	32.47542151	5.021276346	5.030219982	TRUE
71	GGT	ACC	262	262.5	0.001053684	0.993190193	G	T	mergedpre1203	1203	7	7.5	0.000160779	0.992464843	post1203R1	1203	GGT71ACC	G71T	0.152587157	0.999269677	0.152698677	-2.711240535	-2.710186517	TRUE
72	CTG	ACC	11	11.5	4.62E-05	0.985662442	L	T	mergedpre1203	1203	50	50.5	0.001082599	0.989334791	post1203R1	1203	CTG72ACC	L72T	23.45013193	1.003725767	23.36308651	4.546158977	4.540793819	TRUE
73	CAT	ACC	186	186.5	0.000748512	0.993929628	H	T	mergedpre1203	1203	4	4.5	9.65E-05	0.996323845	post1203R1	1203	CAT73ACC	H73T	0.128867522	1.002408839	0.128557846	-2.959510429	-2.962981471	TRUE
75	GGA	ACC	235	235.5	0.000945601	0.993063586	G	T	mergedpre1203	1203	1	1.5	3.22E-05	0.991371549	post1203R1	1203	GGA75ACC	G75T	0.034005595	0.998296144	0.034063634	-4.875623815	-4.873163574	TRUE
76	GAA	ACC	212	212.5	0.000853116	0.989511697	E	T	mergedpre1203	1203	88	88.5	0.001897269	0.992293015	post1203R1	1203	GAA76ACC	E76T	2.22392937	1.002810799	2.217695872	1.149061533	1.145012095	TRUE
77	AGA	ACC	25	25.5	0.000102393	0.994677562	R	T	mergedpre1203	1203	4	4.5	9.65E-05	0.997674219	post1203R1	1203	AGA77ACC	R77T	0.942064164	1.003012692	0.939234539	-0.090442632	-0.094782495	TRUE
78	GAC	ACC	602	602.5	0.002418902	0.983722097	D	T	mergedpre1203	1203	16	16.5	0.000353736	0.993493408	post1203R1	1203	GAC78ACC	D78T	0.146238139	1.009932999	0.144799843	-2.78786806	-2.802127645	TRUE
82	GGT	ACC	2	2.5	1.00E-05	0.988621995	G	T	mergedpre1203	1203	36	36.5	0.000782288	0.990323203	post1203R1	1203	GGT82ACC	G82T	77.95376141	1.001720787	77.81985002	6.282066295	6.279585857	TRUE
85	GTC	ACC	536	536.5	0.002153148	0.987002849	V	T	mergedpre1203	1203	40	40.5	0.000868018	0.990387501	post1203R1	1203	GTC85ACC	V85T	0.403139108	1.003429221	0.401761379	-1.315589209	-1.320528066	TRUE
87	ATA	ACC	218	218.5	0.000876911	0.99403018	I	T	mergedpre1203	1203	44	44.5	0.000953749	0.995381285	post1203R1	1203	ATA87ACC	I87T	1.087622549	1.001359219	1.086146239	0.11921836	0.117258753	TRUE
90	AGG	ACC	207	207.5	0.000836974	0.987320353	R	T	mergedpre1203	1203	7	7.5	0.000161436	0.994435835	post1203R1	1203	AGG90ACC	R90T	0.192880783	1.007206862	0.191500664	-2.384578698	-2.394938715	TRUE
95	AGC	ACC	490	490.5	0.001969373	0.989374217	S	T	mergedpre1203	1203	43	43.5	0.000932316	0.977549402	post1203R1	1203	AGC95ACC	S95T	0.473407447	0.988048188	0.479133966	-1.061499005	-1.044152314	TRUE
100	CCT	ACC	16	16.5	6.62E-05	0.994564061	P	T	mergedpre1203	1203	58	58.5	0.001253804	0.993259462	post1203R1	1203	CCT100ACC	P100T	18.9343443	0.998688271	18.95921366	4.244827224	4.246720892	TRUE
101	GAC	ACC	274	274.5	0.001101697	0.77846252	D	T	mergedpre1203	1203	8	8.5	0.000182177	0.685509452	post1203R1	1203	GAC101ACC	D101T	0.165360023	0.880594035	0.187782356	-2.412866579	-2.229415556	TRUE
102	CTA	ACC	31	31.5	0.000127416	0.994019545	L	T	mergedpre1203	1203	0	0.5	1.08E-05	0.99149931	post1203R1	1203	CTA102ACC	L102T	0.084557807	0.997464602	0.08477274	-3.56025577	-3.55659332	TRUE
103	GCA	ACC	214	214.5	0.000860879	0.985276766	A	T	mergedpre1203	1203	5	5.5	0.000117879	0.991094775	post1203R1	1203	GCA103ACC	A103T	0.136928726	1.005904949	0.136124916	-2.87699694	-2.885490928	TRUE
108	CAT	ACC	339	339.5	0.001362655	0.993865043	H	T	mergedpre1203	1203	3	3.5	7.50E-05	0.995359853	post1203R1	1203	CAT108ACC	H108T	0.055049841	1.001504037	0.054967168	-4.185286039	-4.187454275	TRUE
110	TAT	ACC	10	10.5	4.21E-05	0.994809098	Y	T	mergedpre1203	1203	92	92.5	0.001982511	0.991416263	post1203R1	1203	TAT110ACC	Y110T	47.04895195	0.996589461	47.20996338	5.561019459	5.565948236	TRUE
112	TTT	ACC	353	353.5	0.001418875	0.979728347	F	T	mergedpre1203	1203	35	35.5	0.000760856	0.982243131	post1203R1	1203	TTT112ACC	F112T	0.536238534	1.002566818	0.534865632	-0.90275159	-0.906449981	TRUE
114	TGT	ACC	482	482.5	0.00193646	0.979634059	C	T	mergedpre1203	1203	18	18.5	0.000396502	0.978513867	post1203R1	1203	TGT114ACC	C114T	0.204756205	0.99885652	0.204990608	-2.286370283	-2.284719646	TRUE
17	AAG	ACG	267	267.5	0.001073534	0.980393455	K	T	mergedpre1203	1203	19	19.5	0.000417935	0.953995028	post1203R1	1203	AAG17ACG	K17T	0.3893074	0.97307364	0.400080101	-1.32163922	-1.282260114	TRUE
26	AAG	ACG	34	34.5	0.000138461	0.987195335	K	T	mergedpre1203	1203	5	5.5	0.000117879	0.987172618	post1203R1	1203	AAG26ACG	K26T	0.851349723	0.999976988	0.851369314	-0.232143003	-0.232109803	TRUE
33	AAG	ACG	226	226.5	0.000908981	0.98882936	K	T	mergedpre1203	1203	26	26.5	0.000567963	0.987408376	post1203R1	1203	AAG33ACG	K33T	0.624834111	0.998562963	0.625733313	-0.676380183	-0.674305486	TRUE
36	AGG	ACG	40	40.5	0.000163494	0.978097814	R	T	mergedpre1203	1203	4	4.5	9.69E-05	0.988216177	post1203R1	1203	AGG36ACG	R36T	0.592395697	1.010344939	0.586330147	-0.770214857	-0.785062781	TRUE
67	ACA	ACG	43	43.5	0.000174621	0.991435545	T	T	mergedpre1203	1203	5	5.5	0.000117892	0.991736866	post1203R1	1203	ACA67ACG	T67T	0.675128997	1.000303924	0.674923872	-0.567203313	-0.567641716	TRUE
74	ACA	ACG	150	150.5	0.000604177	0.988211514	T	T	mergedpre1203	1203	126	126.5	0.002712322	0.981742747	post1203R1	1203	ACA74ACG	T74T	4.48928089	0.993454067	4.518861054	2.175959198	2.185434028	TRUE
90	AGG	ACG	38	38.5	0.000155294	0.987320353	R	T	mergedpre1203	1203	1	1.5	3.23E-05	0.994435835	post1203R1	1203	AGG90ACG	R90T	0.207910455	1.007206862	0.206422794	-2.276325808	-2.286685824	TRUE
92	GGG	ACG	47	47.5	0.000190731	0.925155195	G	T	mergedpre1203	1203	1	1.5	3.21E-05	0.982006987	post1203R1	1203	GGG92ACG	G92T	0.168559578	1.061451087	0.158801079	-2.654707383	-2.740745275	TRUE
18	ATT	ACT	164	164.5	0.000660149	0.982617402	I	T	mergedpre1203	1203	10	10.5	0.000225042	0.993816709	post1203R1	1203	ATT18ACT	I18T	0.340895224	1.011397423	0.337053681	-1.568949716	-1.585299724	TRUE
35	GCT	ACT	30	30.5	0.000122393	0.998657688	A	T	mergedpre1203	1203	6	6.5	0.000139312	0.998596168	post1203R1	1203	GCT35ACT	A35T	1.138230472	0.999938397	1.138300595	0.186881586	0.186970464	TRUE
47	ACT	ACT	248446	248446.5	0.999491095	0.999491095	T	T	mergedpre1203	1203	46564	46564.5	0.998680993	0.998680993	post1203R1	1203	ACT47ACT	T47T	0.999189486	0.999189486	1	0	0.001169799	TRUE
74	ACA	ACT	309	309.5	0.001242478	0.988211514	T	T	mergedpre1203	1203	9	9.5	0.000203692	0.981742747	post1203R1	1203	ACA74ACT	T74T	0.163940293	0.993454067	0.165020506	-2.599282786	-2.589807956	TRUE
96	ACA	ACT	21	21.5	8.63E-05	0.99779779	T	T	mergedpre1203	1203	2	2.5	5.36E-05	0.997996056	post1203R1	1203	ACA96ACT	T96T	0.620716605	1.000198704	0.620593291	-0.688279995	-0.688566636	TRUE
100	CCT	ACT	106	106.5	0.00042741	0.994564061	P	T	mergedpre1203	1203	20	20.5	0.000439367	0.993259462	post1203R1	1203	CCT100ACT	P100T	1.027975115	0.998688271	1.029325311	0.041699008	0.043592676	TRUE
107	ATT	ACT	19	19.5	7.83E-05	0.991293263	I	T	mergedpre1203	1203	2	2.5	5.36E-05	0.995188392	post1203R1	1203	ATT107ACT	I107T	0.684357864	1.003929341	0.681679314	-0.552834891	-0.558492624	TRUE
19	AAA	AGA	1153	1153.5	0.004680766	0.967068262	K	R	mergedpre1203	1203	134	134.5	0.002899707	0.979033719	post1203R1	1203	AAA19AGA	K19R	0.619494013	1.012372919	0.611922743	-0.708578575	-0.726319395	TRUE
22	AAA	AGA	22	22.5	9.03E-05	0.988144791	K	R	mergedpre1203	1203	3	3.5	7.50E-05	0.994738309	post1203R1	1203	AAA22AGA	K22R	0.830590919	1.006672623	0.825085436	-0.27738458	-0.286979165	TRUE
24	TTA	AGA	300	300.5	0.001206275	0.983262683	L	R	mergedpre1203	1203	8	8.5	0.000182177	0.988994385	post1203R1	1203	TTA24AGA	L24R	0.151024173	1.005829268	0.150148915	-2.735534049	-2.743919488	TRUE
28	CAT	AGA	283	283.5	0.001137828	0.992898109	H	R	mergedpre1203	1203	15	15.5	0.000332205	0.993688114	post1203R1	1203	CAT28AGA	H28R	0.291963859	1.000795655	0.291731741	-1.777285731	-1.778433162	TRUE
29	ATG	AGA	231	231.5	0.000928984	0.98818806	M	R	mergedpre1203	1203	7	7.5	0.000160744	0.988244245	post1203R1	1203	ATG29AGA	M29R	0.173032212	1.000056857	0.173022374	-2.530969485	-2.531051509	TRUE
30	TAT	AGA	546	546.5	0.002207448	0.98715722	Y	R	mergedpre1203	1203	427	427.5	0.009202454	0.979733075	post1203R1	1203	TAT30AGA	Y30R	4.168821109	0.992479268	4.200411275	2.070530594	2.081421722	TRUE
31	GTT	AGA	42	42.5	0.00017059	0.985672484	V	R	mergedpre1203	1203	178	178.5	0.00382571	0.990944747	post1203R1	1203	GTT31AGA	V31R	22.4264049	1.005348899	22.30708655	4.479430195	4.47173393	TRUE
33	AAG	AGA	55	55.5	0.000222731	0.98882936	K	R	mergedpre1203	1203	72	72.5	0.00155386	0.987408376	post1203R1	1203	AAG33AGA	K33R	6.976411449	0.998562963	6.986451239	2.804559826	2.806634523	TRUE
34	AAG	AGA	1398	1398.5	0.005613039	0.968663707	K	R	mergedpre1203	1203	374	374.5	0.008026491	0.969190707	post1203R1	1203	AAG34AGA	K34R	1.429972252	1.000544048	1.429194701	0.51520247	0.514417789	TRUE
36	AGG	AGA	2711	2711.5	0.010946047	0.978097814	R	R	mergedpre1203	1203	102	102.5	0.002206104	0.988216177	post1203R1	1203	AGG36AGA	R36R	0.201543437	1.010344939	0.199479831	-2.325685211	-2.340533135	TRUE
37	AGA	AGA	248708	248708.5	0.998063734	0.998063734	R	R	mergedpre1203	1203	46171	46171.5	0.989573064	0.989573064	post1203R1	1203	AGA37AGA	R37R	0.991492857	0.991492857	1	0	0.012325716	TRUE
38	TGG	AGA	863	863.5	0.003465547	0.984201359	W	R	mergedpre1203	1203	227	227.5	0.004875906	0.982564619	post1203R1	1203	TGG38AGA	W38R	1.40696555	0.998336987	1.409309249	0.494988222	0.49738944	TRUE
39	TTT	AGA	343	343.5	0.001378759	0.974955547	F	R	mergedpre1203	1203	25	25.5	0.00054653	0.991180505	post1203R1	1203	TTT39AGA	F39R	0.396392611	1.016641742	0.389903931	-1.358809395	-1.382620767	TRUE
40	TAT	AGA	2	2.5	1.00E-05	0.983156868	Y	R	mergedpre1203	1203	44	44.5	0.000953749	0.988501436	post1203R1	1203	TAT40AGA	Y40R	95.05134382	1.005436129	94.53742615	6.562813682	6.554992245	TRUE
41	AGA	AGA	247971	247971.5	0.995237961	0.995237961	R	R	mergedpre1203	1203	46212	46212.5	0.990451798	0.990451798	post1203R1	1203	AGA41AGA	R41R	0.995190936	0.995190936	1	0	0.006954749	TRUE
42	CAT	AGA	30	30.5	0.000122484	0.975669945	H	R	mergedpre1203	1203	0	0.5	1.07E-05	0.987685415	post1203R1	1203	CAT42AGA	H42R	0.087502794	1.012315097	0.086438298	-3.532185532	-3.549843951	TRUE
44	TAT	AGA	240	240.5	0.000965976	0.956535098	Y	R	mergedpre1203	1203	8	8.5	0.000182259	0.97936188	post1203R1	1203	TAT44AGA	Y44R	0.188678321	1.023864029	0.184280642	-2.440023564	-2.4740477	TRUE
46	AGC	AGA	573	573.5	0.002303352	0.988242264	S	R	mergedpre1203	1203	51	51.5	0.001104439	0.986607334	post1203R1	1203	AGC46AGA	S46R	0.479492232	0.998345619	0.480286809	-1.058031909	-1.055643166	TRUE
50	AAA	AGA	32	32.5	0.000130588	0.987911554	K	R	mergedpre1203	1203	11	11.5	0.000246617	0.992161867	post1203R1	1203	AAA50AGA	K50R	1.888509955	1.004302321	1.880419784	0.911054765	0.904861141	TRUE
51	ATA	AGA	171	171.5	0.000688338	0.997300834	I	R	mergedpre1203	1203	5	5.5	0.000117897	0.994866134	post1203R1	1203	ATA51AGA	I51R	0.171277471	0.997558711	0.171696632	-2.542066353	-2.53854001	TRUE
58	CCA	AGA	276	276.5	0.001110388	0.984436493	P	R	mergedpre1203	1203	6	6.5	0.000139386	0.991518881	post1203R1	1203	CCA58AGA	P58R	0.12552931	1.007194358	0.124632658	-3.00424594	-3.014588046	TRUE
59	CTA	AGA	231	231.5	0.00092995	0.973039472	L	R	mergedpre1203	1203	6	6.5	0.000139389	0.991325699	post1203R1	1203	CTA59AGA	L59R	0.149888915	1.018792894	0.147124028	-2.764895206	-2.791756008	TRUE
66	GTA	AGA	176	176.5	0.00070902	0.991108121	V	R	mergedpre1203	1203	7	7.5	0.00016082	0.996579895	post1203R1	1203	GTA66AGA	V66R	0.226819935	1.005520866	0.225574568	-2.148323669	-2.156266689	TRUE
68	ACA	AGA	185	185.5	0.000744618	0.997465087	T	R	mergedpre1203	1203	4	4.5	9.65E-05	0.98642015	post1203R1	1203	ACA68AGA	T68R	0.129546979	0.988926994	0.130997515	-2.932388646	-2.91632457	TRUE
73	CAT	AGA	38	38.5	0.000154519	0.993929628	H	R	mergedpre1203	1203	0	0.5	1.07E-05	0.996323845	post1203R1	1203	CAT73AGA	H73R	0.069361595	1.002408839	0.069194916	-3.853190151	-3.856661193	TRUE
74	ACA	AGA	38	38.5	0.000154557	0.988211514	T	R	mergedpre1203	1203	12	12.5	0.000268016	0.981742747	post1203R1	1203	ACA74AGA	T74R	1.734091612	0.993454067	1.745517655	0.803654949	0.813129779	TRUE
75	GGA	AGA	74	74.5	0.000299139	0.993063586	G	R	mergedpre1203	1203	7	7.5	0.000160779	0.991371549	post1203R1	1203	GGA75AGA	G75R	0.537470981	0.998296144	0.538388317	-0.893280991	-0.89082075	TRUE
77	AGA	AGA	247714	247714.5	0.994677562	0.994677562	R	R	mergedpre1203	1203	46542	46542.5	0.997674219	0.997674219	post1203R1	1203	AGA77AGA	R77R	1.003012692	1.003012692	1	0	-0.004339862	TRUE
82	GGT	AGA	190	190.5	0.000764689	0.988621995	G	R	mergedpre1203	1203	3	3.5	7.50E-05	0.990323203	post1203R1	1203	GGT82AGA	G82R	0.098097352	1.001720787	0.097928837	-3.352122435	-3.354602872	TRUE
83	CAG	AGA	869	869.5	0.003490342	0.985358227	Q	R	mergedpre1203	1203	59	59.5	0.001275237	0.987408376	post1203R1	1203	CAG83AGA	Q83R	0.365361585	1.002080613	0.364602987	-1.455601714	-1.458600285	TRUE
84	GGA	AGA	53	53.5	0.000214708	0.987203824	G	R	mergedpre1203	1203	3	3.5	7.50E-05	0.983443354	post1203R1	1203	GGA84AGA	G84R	0.349377034	0.996190787	0.350712974	-1.511637292	-1.506131265	TRUE
85	GTC	AGA	600	600.5	0.002410001	0.987002849	V	R	mergedpre1203	1203	8	8.5	0.000182177	0.990387501	post1203R1	1203	GTC85AGA	V85R	0.07559195	1.003429221	0.075333614	-3.730562445	-3.735501302	TRUE
86	TCC	AGA	6	6.5	2.62E-05	0.988679238	S	R	mergedpre1203	1203	30	30.5	0.000658363	0.993211302	post1203R1	1203	TCC86AGA	S86R	25.10076197	1.004583958	24.98622615	4.643061112	4.636462969	TRUE
87	ATA	AGA	497	497.5	0.001996629	0.99403018	I	R	mergedpre1203	1203	79	79.5	0.001703888	0.995381285	post1203R1	1203	ATA87AGA	I87R	0.853382391	1.001359219	0.852224031	-0.230695361	-0.232654969	TRUE
88	GAA	AGA	29	29.5	0.000118395	0.990321713	E	R	mergedpre1203	1203	8	8.5	0.000182177	0.996088559	post1203R1	1203	GAA88AGA	E88R	1.538719903	1.005823205	1.529811497	0.613353896	0.604977153	TRUE
90	AGG	AGA	39	39.5	0.000159328	0.987320353	R	R	mergedpre1203	1203	2	2.5	5.38E-05	0.994435835	post1203R1	1203	AGG90AGA	R90R	0.337744831	1.007206862	0.335328167	-1.576354421	-1.586714438	TRUE
91	AAA	AGA	16	16.5	6.66E-05	0.977266218	K	R	mergedpre1203	1203	1	1.5	3.23E-05	0.987462333	post1203R1	1203	AAA91AGA	K91R	0.485052636	1.010433304	0.480044189	-1.058760881	-1.073734977	TRUE
93	AGA	AGA	248820	248820.5	0.998717589	0.998717589	R	R	mergedpre1203	1203	46588	46588.5	0.998510438	0.998510438	post1203R1	1203	AGA93AGA	R93R	0.999792583	0.999792583	1	0	0.00029927	TRUE
95	AGC	AGA	84	84.5	0.00033927	0.989374217	S	R	mergedpre1203	1203	412	412.5	0.008840928	0.977549402	post1203R1	1203	AGC95AGA	S95R	26.05866026	0.988048188	26.37387588	4.721037699	4.738384389	TRUE
96	ACA	AGA	21	21.5	8.63E-05	0.99779779	T	R	mergedpre1203	1203	2	2.5	5.36E-05	0.997996056	post1203R1	1203	ACA96AGA	T96R	0.620716605	1.000198704	0.620593291	-0.688279995	-0.688566636	TRUE
97	CAA	AGA	21	21.5	8.63E-05	0.992083919	Q	R	mergedpre1203	1203	6	6.5	0.000139312	0.994888336	post1203R1	1203	CAA97AGA	Q97R	1.61374654	1.002826795	1.609197668	0.686341553	0.682269103	TRUE
101	GAC	AGA	8	8.5	3.41E-05	0.77846252	D	R	mergedpre1203	1203	27	27.5	0.000589395	0.685509452	post1203R1	1203	GAC101AGA	D101R	17.27697539	0.880594035	19.61968251	4.294229791	4.477680814	TRUE
102	CTA	AGA	40	40.5	0.00016382	0.994019545	L	R	mergedpre1203	1203	41	41.5	0.000894242	0.99149931	post1203R1	1203	CTA102AGA	L102R	5.458676239	0.997464602	5.472551333	2.452213582	2.455876032	TRUE
104	GAC	AGA	114	114.5	0.000459522	0.994523863	D	R	mergedpre1203	1203	2	2.5	5.36E-05	0.98920871	post1203R1	1203	GAC104AGA	D104R	0.116602441	0.99465558	0.117228962	-3.092599062	-3.084868017	TRUE
105	CAA	AGA	165	165.5	0.000664314	0.990982583	Q	R	mergedpre1203	1203	1	1.5	3.21E-05	0.99340949	post1203R1	1203	CAA105AGA	Q105R	0.04839399	1.002448991	0.048275763	-4.372557137	-4.376085964	TRUE
110	TAT	AGA	203	203.5	0.000816659	0.994809098	Y	R	mergedpre1203	1203	3	3.5	7.50E-05	0.991416263	post1203R1	1203	TAT110AGA	Y110R	0.091854651	0.996589461	0.092168997	-3.439574641	-3.434645864	TRUE
112	TTT	AGA	23	23.5	9.43E-05	0.979728347	F	R	mergedpre1203	1203	0	0.5	1.07E-05	0.982243131	post1203R1	1203	TTT112AGA	F112R	0.113611221	1.002566818	0.113320348	-3.141521156	-3.145219547	TRUE
113	GAC	AGA	23	23.5	9.43E-05	0.971936421	D	R	mergedpre1203	1203	4	4.5	9.64E-05	0.985050795	post1203R1	1203	GAC113AGA	D113R	1.022751338	1.013493037	1.009135041	0.013119247	-0.00621693	TRUE
114	TGT	AGA	171	171.5	0.000688296	0.979634059	C	R	mergedpre1203	1203	7	7.5	0.000160744	0.978513867	post1203R1	1203	TGT114AGA	C114R	0.233539207	0.99885652	0.23380656	-2.096612687	-2.09496205	TRUE
115	TTT	AGA	251	251.5	0.001009424	0.993170835	F	R	mergedpre1203	1203	98	98.5	0.002111106	0.989273008	post1203R1	1203	TTT115AGA	F115R	2.091397093	0.99607537	2.099637392	1.070140196	1.075813379	TRUE
15	AGG	AGC	676	676.5	0.002715057	0.981307642	R	S	mergedpre1203	1203	31	31.5	0.000675125	0.990794719	post1203R1	1203	AGG15AGC	R15S	0.248659705	1.009667791	0.246278734	-2.021636038	-2.035516721	TRUE
16	ATG	AGC	533	533.5	0.002141023	0.990061401	M	S	mergedpre1203	1203	54	54.5	0.001168074	0.995016932	post1203R1	1203	ATG16AGC	M16S	0.545568317	1.005005276	0.542851197	-0.881371306	-0.888574381	TRUE
17	AAG	AGC	38	38.5	0.000154509	0.980393455	K	S	mergedpre1203	1203	50	50.5	0.001082344	0.953995028	post1203R1	1203	AAG17AGC	K17S	7.005070051	0.97307364	7.198910511	2.847778584	2.887157691	TRUE
18	ATT	AGC	20	20.5	8.23E-05	0.982617402	I	S	mergedpre1203	1203	12	12.5	0.000267907	0.993816709	post1203R1	1203	ATT18AGC	I18S	3.256519416	1.011397423	3.219821745	1.68698082	1.670630812	TRUE
26	AAG	AGC	289	289.5	0.001161871	0.987195335	K	S	mergedpre1203	1203	20	20.5	0.000439367	0.987172618	post1203R1	1203	AAG26AGC	K26S	0.37815487	0.999976988	0.378163572	-1.402917698	-1.402884499	TRUE
28	CAT	AGC	282	282.5	0.001133814	0.992898109	H	S	mergedpre1203	1203	13	13.5	0.000289339	0.993688114	post1203R1	1203	CAT28AGC	H28S	0.255191249	1.000795655	0.254988366	-1.971496671	-1.972644102	TRUE
30	TAT	AGC	335	335.5	0.001355167	0.98715722	Y	S	mergedpre1203	1203	10	10.5	0.000226025	0.979733075	post1203R1	1203	TAT30AGC	Y30S	0.166787724	0.992479268	0.168051594	-2.573023864	-2.562132736	TRUE
31	GTT	AGC	1172	1172.5	0.004706265	0.985672484	V	S	mergedpre1203	1203	35	35.5	0.000760856	0.990944747	post1203R1	1203	GTT31AGC	V31S	0.161668672	1.005348899	0.160808523	-2.636584221	-2.644280486	TRUE
34	AAG	AGC	379	379.5	0.001523167	0.968663707	K	S	mergedpre1203	1203	12	12.5	0.000267907	0.969190707	post1203R1	1203	AAG34AGC	K34S	0.175888114	1.000544048	0.175792474	-2.508054785	-2.508839467	TRUE
36	AGG	AGC	35	35.5	0.00014331	0.978097814	R	S	mergedpre1203	1203	2	2.5	5.38E-05	0.988216177	post1203R1	1203	AGG36AGC	R36S	0.375462062	1.010344939	0.371617699	-1.42810888	-1.442956804	TRUE
38	TGG	AGC	182	182.5	0.00073244	0.984201359	W	S	mergedpre1203	1203	9	9.5	0.000203609	0.982564619	post1203R1	1203	TGG38AGC	W38S	0.277987419	0.998336987	0.278450486	-1.844507286	-1.842106068	TRUE
39	TTT	AGC	2154	2154.5	0.008647852	0.974955547	F	S	mergedpre1203	1203	81	81.5	0.001746753	0.991180505	post1203R1	1203	TTT39AGC	F39S	0.201986908	1.016641742	0.198680519	-2.331477677	-2.355289049	TRUE
40	TAT	AGC	21	21.5	8.63E-05	0.983156868	Y	S	mergedpre1203	1203	3	3.5	7.50E-05	0.988501436	post1203R1	1203	TAT40AGC	Y40S	0.869296324	1.005436129	0.864596267	-0.209901487	-0.217722924	TRUE
42	CAT	AGC	477	477.5	0.001917571	0.975669945	H	S	mergedpre1203	1203	77	77.5	0.001661236	0.987685415	post1203R1	1203	CAT42AGC	H42S	0.86632347	1.012315097	0.855784401	-0.224680712	-0.242339131	TRUE
43	CAC	AGC	1149	1149.5	0.00462354	0.986406912	H	S	mergedpre1203	1203	381	381.5	0.008195841	0.968323021	post1203R1	1203	CAC43AGC	H43S	1.772633107	0.981666906	1.805737869	0.852588478	0.879282993	TRUE
46	AGC	AGC	246057	246057.5	0.988242264	0.988242264	S	S	mergedpre1203	1203	46005	46005.5	0.986607334	0.986607334	post1203R1	1203	AGC46AGC	S46S	0.998345619	0.998345619	1	0	0.002388744	TRUE
54	GAA	AGC	1934	1934.5	0.007767174	0.987442835	E	S	mergedpre1203	1203	162	162.5	0.003484059	0.983415879	post1203R1	1203	GAA54AGC	E54S	0.448562027	0.995921833	0.450398828	-1.15072502	-1.14482944	TRUE
55	GTA	AGC	209	209.5	0.000840987	0.993880263	V	S	mergedpre1203	1203	5	5.5	0.000117912	0.984703612	post1203R1	1203	GTA55AGC	V55S	0.140206521	0.990766845	0.141513134	-2.82099214	-2.807609637	TRUE
57	ATC	AGC	10	10.5	4.22E-05	0.995228785	I	S	mergedpre1203	1203	147	147.5	0.003162115	0.994672641	post1203R1	1203	ATC57AGC	I57S	75.01680336	0.999441189	75.05874701	6.229948302	6.230754721	TRUE
58	CCA	AGC	90	90.5	0.000363436	0.984436493	P	S	mergedpre1203	1203	7	7.5	0.00016083	0.991518881	post1203R1	1203	CCA58AGC	P58S	0.442526828	1.007194358	0.439365873	-1.186505279	-1.196847386	TRUE
62	GGT	AGC	2243	2243.5	0.009009606	0.988769618	G	S	mergedpre1203	1203	236	236.5	0.00507119	0.992334248	post1203R1	1203	GGT62AGC	G62S	0.562864753	1.003605118	0.560842849	-0.834331518	-0.83952325	TRUE
63	GAA	AGC	523	523.5	0.002122983	0.990086663	E	S	mergedpre1203	1203	169	169.5	0.00365901	0.984554443	post1203R1	1203	GAA63AGC	E63S	1.723523227	0.994412388	1.73320772	0.793444568	0.801528394	TRUE
65	GTA	AGC	18	18.5	7.42E-05	0.99659064	V	S	mergedpre1203	1203	0	0.5	1.07E-05	0.995316285	post1203R1	1203	GTA65AGC	V65S	0.144353674	0.998721285	0.144538497	-2.790474293	-2.788628317	TRUE
66	GTA	AGC	208	208.5	0.000837568	0.991108121	V	S	mergedpre1203	1203	5	5.5	0.000117935	0.996579895	post1203R1	1203	GTA66AGC	V66S	0.140806045	1.005520866	0.140032942	-2.836161846	-2.844104866	TRUE
72	CTG	AGC	60	60.5	0.000242873	0.985662442	L	S	mergedpre1203	1203	0	0.5	1.07E-05	0.989334791	post1203R1	1203	CTG72AGC	L72S	0.044133298	1.003725767	0.043969478	-4.507353787	-4.512718945	TRUE
75	GGA	AGC	25	25.5	0.00010239	0.993063586	G	S	mergedpre1203	1203	1	1.5	3.22E-05	0.991371549	post1203R1	1203	GGA75AGC	G75S	0.314051671	0.998296144	0.314587683	-1.668465907	-1.666005666	TRUE
78	GAC	AGC	292	292.5	0.001174322	0.983722097	D	S	mergedpre1203	1203	7	7.5	0.000160789	0.993493408	post1203R1	1203	GAC78AGC	D78S	0.136920713	1.009932999	0.135574056	-2.882846967	-2.897106552	TRUE
79	TGG	AGC	167	167.5	0.000672237	0.994475615	W	S	mergedpre1203	1203	2	2.5	5.36E-05	0.991093629	post1203R1	1203	TGG79AGC	W79S	0.079716312	0.996599227	0.079988334	-3.644066589	-3.63915195	TRUE
83	CAG	AGC	204	204.5	0.000820903	0.985358227	Q	S	mergedpre1203	1203	5	5.5	0.000117879	0.987408376	post1203R1	1203	CAG83AGC	Q83S	0.143596839	1.002080613	0.14329869	-2.802902674	-2.805901246	TRUE
84	GGA	AGC	72	72.5	0.000290959	0.987203824	G	S	mergedpre1203	1203	0	0.5	1.07E-05	0.983443354	post1203R1	1203	GGA84AGC	G84S	0.036830879	0.996190787	0.036971713	-4.757434317	-4.751928291	TRUE
89	TGG	AGC	241	241.5	0.000969373	0.982332517	W	S	mergedpre1203	1203	3	3.5	7.50E-05	0.994266792	post1203R1	1203	TGG89AGC	W89S	0.077383937	1.012148916	0.07645509	-3.709243637	-3.726665204	TRUE
94	TAT	AGC	115	115.5	0.000463615	0.992002135	Y	S	mergedpre1203	1203	5	5.5	0.000117879	0.997803163	post1203R1	1203	TAT94AGC	Y94S	0.254260485	1.005847798	0.252782266	-1.984032843	-1.99244486	TRUE
95	AGC	AGC	246417	246417.5	0.989374217	0.989374217	S	S	mergedpre1203	1203	45610	45610.5	0.977549402	0.977549402	post1203R1	1203	AGC95AGC	S95S	0.988048188	0.988048188	1	0	0.01734669	TRUE
99	GAC	AGC	62	62.5	0.000250837	0.963560438	D	S	mergedpre1203	1203	0	0.5	1.07E-05	0.991030477	post1203R1	1203	GAC99AGC	D99S	0.042722106	1.028508891	0.041537906	-4.589427704	-4.629981969	TRUE
100	CCT	AGC	111	111.5	0.000447477	0.994564061	P	S	mergedpre1203	1203	6	6.5	0.000139312	0.993259462	post1203R1	1203	CCT100AGC	P100S	0.311327036	0.998688271	0.31173595	-1.681603558	-1.67970989	TRUE
101	GAC	AGC	21	21.5	8.63E-05	0.77846252	D	S	mergedpre1203	1203	0	0.5	1.07E-05	0.685509452	post1203R1	1203	GAC101AGC	D101S	0.124189675	0.880594035	0.14102943	-2.825931836	-2.642480813	TRUE
108	CAT	AGC	127	127.5	0.000511748	0.993865043	H	S	mergedpre1203	1203	8	8.5	0.000182177	0.995359853	post1203R1	1203	CAT108AGC	H108S	0.355988969	1.001504037	0.355454353	-1.492263792	-1.494432029	TRUE
109	CTG	AGC	132	132.5	0.000531689	0.994247731	L	S	mergedpre1203	1203	23	23.5	0.000503665	0.995574178	post1203R1	1203	CTG109AGC	L109S	0.947293069	1.001334121	0.946030948	-0.080040714	-0.081964162	TRUE
110	TAT	AGC	98	98.5	0.000395287	0.994809098	Y	S	mergedpre1203	1203	0	0.5	1.07E-05	0.991416263	post1203R1	1203	TAT110AGC	Y110S	0.027110111	0.996589461	0.027202887	-5.200096399	-5.195167621	TRUE
112	TTT	AGC	74	74.5	0.000299027	0.979728347	F	S	mergedpre1203	1203	6	6.5	0.000139312	0.982243131	post1203R1	1203	TTT112AGC	F112S	0.465882254	1.002566818	0.464689481	-1.105661107	-1.109359498	TRUE
15	AGG	AGG	244508	244508.5	0.981307642	0.981307642	R	R	mergedpre1203	1203	46228	46228.5	0.990794719	0.990794719	post1203R1	1203	AGG15AGG	R15R	1.009667791	1.009667791	1	0	-0.013880683	TRUE
17	AAG	AGG	1327	1327.5	0.005327538	0.980393455	K	R	mergedpre1203	1203	249	249.5	0.005347422	0.953995028	post1203R1	1203	AAG17AGG	K17R	1.003732194	0.97307364	1.031506922	0.044753502	0.084132609	TRUE
33	AAG	AGG	64	64.5	0.000258849	0.98882936	K	R	mergedpre1203	1203	6	6.5	0.000139312	0.987408376	post1203R1	1203	AAG33AGG	K33R	0.538196296	0.998562963	0.538970817	-0.891720935	-0.889646237	TRUE
34	AAG	AGG	28	28.5	0.000114388	0.968663707	K	R	mergedpre1203	1203	3	3.5	7.50E-05	0.969190707	post1203R1	1203	AAG34AGG	K34R	0.655784947	1.000544048	0.655428362	-0.609489992	-0.610274674	TRUE
36	AGG	AGG	242289	242289.5	0.978097814	0.978097814	R	R	mergedpre1203	1203	45914	45914.5	0.988216177	0.988216177	post1203R1	1203	AGG36AGG	R36R	1.010344939	1.010344939	1	0	-0.014847924	TRUE
37	AGA	AGG	20	20.5	8.23E-05	0.998063734	R	R	mergedpre1203	1203	1	1.5	3.21E-05	0.989573064	post1203R1	1203	AGA37AGG	R37R	0.390790171	0.991492857	0.394143204	-1.343208197	-1.330882481	TRUE
38	TGG	AGG	24	24.5	9.83E-05	0.984201359	W	R	mergedpre1203	1203	5	5.5	0.000117879	0.982564619	post1203R1	1203	TGG38AGG	W38R	1.198839405	0.998336987	1.200836412	0.264039629	0.266440847	TRUE
61	AAG	AGG	21	21.5	8.64E-05	0.998615209	K	R	mergedpre1203	1203	4	4.5	9.65E-05	0.998745308	post1203R1	1203	AAG61AGG	K61R	1.116760895	1.00013028	1.116615423	0.159132388	0.158944447	TRUE
77	AGA	AGG	56	56.5	0.000226871	0.994677562	R	R	mergedpre1203	1203	4	4.5	9.65E-05	0.997674219	post1203R1	1203	AGA77AGG	R77R	0.425179401	1.003012692	0.423902314	-1.238196253	-1.242536115	TRUE
90	AGG	AGG	244773	244773.5	0.987320353	0.987320353	R	R	mergedpre1203	1203	46199	46199.5	0.994435835	0.994435835	post1203R1	1203	AGG90AGG	R90R	1.007206862	1.007206862	1	0	-0.010360017	TRUE
92	GGG	AGG	118	118.5	0.000475823	0.925155195	G	R	mergedpre1203	1203	2	2.5	5.36E-05	0.982006987	post1203R1	1203	GGG92AGG	G92R	0.112610126	1.061451087	0.106090735	-3.236629429	-3.322667321	TRUE
15	AGG	AGT	109	109.5	0.000439466	0.981307642	R	S	mergedpre1203	1203	5	5.5	0.000117879	0.990794719	post1203R1	1203	AGG15AGT	R15S	0.268232398	1.009667791	0.265664014	-1.912325278	-1.926205961	TRUE
23	AGT	AGT	245383	245383.5	0.98483912	0.98483912	S	S	mergedpre1203	1203	44428	44428.5	0.952216126	0.952216126	post1203R1	1203	AGT23AGT	S23S	0.966874799	0.966874799	1	0	0.048599009	TRUE
34	AAG	AGT	52	52.5	0.000210715	0.968663707	K	S	mergedpre1203	1203	14	14.5	0.000310772	0.969190707	post1203R1	1203	AAG34AGT	K34S	1.474846961	1.000544048	1.47404501	0.559780578	0.558995896	TRUE
36	AGG	AGT	81	81.5	0.000329007	0.978097814	R	S	mergedpre1203	1203	9	9.5	0.000204468	0.988216177	post1203R1	1203	AGG36AGT	R36S	0.621470333	1.010344939	0.615107087	-0.701090496	-0.71593842	TRUE
37	AGA	AGT	44	44.5	0.000178578	0.998063734	R	S	mergedpre1203	1203	3	3.5	7.50E-05	0.989573064	post1203R1	1203	AGA37AGT	R37S	0.420062843	0.991492857	0.423667039	-1.238997202	-1.226671486	TRUE
46	AGC	AGT	67	67.5	0.000271101	0.988242264	S	S	mergedpre1203	1203	15	15.5	0.000332404	0.986607334	post1203R1	1203	AGC46AGT	S46S	1.226127672	0.998345619	1.228159516	0.296497953	0.298886696	TRUE
52	AGT	AGT	247646	247646.5	0.994117104	0.994117104	S	S	mergedpre1203	1203	46503	46503.5	0.99679549	0.99679549	post1203R1	1203	AGT52AGT	S52S	1.002694236	1.002694236	1	0	-0.003881734	TRUE
90	AGG	AGT	141	141.5	0.000570756	0.987320353	R	S	mergedpre1203	1203	30	30.5	0.000656507	0.994435835	post1203R1	1203	AGG90AGT	R90S	1.150241937	1.007206862	1.142011618	0.191577327	0.18121731	TRUE
95	AGC	AGT	121	121.5	0.000487826	0.989374217	S	S	mergedpre1203	1203	10	10.5	0.000225042	0.977549402	post1203R1	1203	AGC95AGT	S95S	0.461315302	0.988048188	0.466895551	-1.098828255	-1.081481565	TRUE
18	ATT	ATA	24	24.5	9.83E-05	0.982617402	I	I	mergedpre1203	1203	0	0.5	1.07E-05	0.993816709	post1203R1	1203	ATT18ATA	I18I	0.108993711	1.011397423	0.107765462	-3.214033209	-3.230383217	TRUE
20	ACA	ATA	46	46.5	0.000186645	0.987201769	T	I	mergedpre1203	1203	4	4.5	9.64E-05	0.992787946	post1203R1	1203	ACA20ATA	T20I	0.51673744	1.005658597	0.513829884	-0.960637296	-0.968777916	TRUE
24	TTA	ATA	17	17.5	7.02E-05	0.983262683	L	I	mergedpre1203	1203	1	1.5	3.21E-05	0.988994385	post1203R1	1203	TTA24ATA	L24I	0.457641317	1.005829268	0.454989064	-1.136096226	-1.144481665	TRUE
29	ATG	ATA	31	31.5	0.000126406	0.98818806	M	I	mergedpre1203	1203	1	1.5	3.21E-05	0.988244245	post1203R1	1203	ATG29ATA	M29I	0.254329886	1.000056857	0.254315426	-1.97530912	-1.975391145	TRUE
37	AGA	ATA	52	52.5	0.000210682	0.998063734	R	I	mergedpre1203	1203	12	12.5	0.000267907	0.989573064	post1203R1	1203	AGA37ATA	R37I	1.271618811	0.991492857	1.282529472	0.358991979	0.371317695	TRUE
41	AGA	ATA	37	37.5	0.000150507	0.995237961	R	I	mergedpre1203	1203	3	3.5	7.50E-05	0.990451798	post1203R1	1203	AGA41ATA	R41I	0.498408562	0.995190936	0.500817023	-0.997644494	-0.990689745	TRUE
51	ATA	ATA	248478	248478.5	0.997300834	0.997300834	I	I	mergedpre1203	1203	46411	46411.5	0.994866134	0.994866134	post1203R1	1203	ATA51ATA	I51I	0.997558711	0.997558711	1	0	0.003526342	TRUE
57	ATC	ATA	63	63.5	0.00025492	0.995228785	I	I	mergedpre1203	1203	10	10.5	0.0002251	0.994672641	post1203R1	1203	ATC57ATA	I57I	0.883021761	0.999441189	0.883515479	-0.178672684	-0.177866265	TRUE
66	GTA	ATA	463	463.5	0.001861932	0.991108121	V	I	mergedpre1203	1203	10	10.5	0.000225148	0.996579895	post1203R1	1203	GTA66ATA	V66I	0.120921696	1.005520866	0.120257769	-3.055797997	-3.063741017	TRUE
67	ACA	ATA	69	69.5	0.000278992	0.991435545	T	I	mergedpre1203	1203	3	3.5	7.50E-05	0.991736866	post1203R1	1203	ACA67ATA	T67I	0.26890357	1.000303924	0.268821869	-1.895277587	-1.895715989	TRUE
74	ACA	ATA	31	31.5	0.000126456	0.988211514	T	I	mergedpre1203	1203	6	6.5	0.000139368	0.981742747	post1203R1	1203	ACA74ATA	T74I	1.102111558	0.993454067	1.109373443	0.149745094	0.159219925	TRUE
77	AGA	ATA	38	38.5	0.000154594	0.994677562	R	I	mergedpre1203	1203	4	4.5	9.65E-05	0.997674219	post1203R1	1203	AGA77ATA	R77I	0.623964576	1.003012692	0.622090409	-0.684803831	-0.689143693	TRUE
87	ATA	ATA	247682	247682.5	0.99403018	0.99403018	I	I	mergedpre1203	1203	46442	46442.5	0.995381285	0.995381285	post1203R1	1203	ATA87ATA	I87I	1.001359219	1.001359219	1	0	-0.001959607	TRUE
91	AAA	ATA	25	25.5	0.000102868	0.977266218	K	I	mergedpre1203	1203	0	0.5	1.08E-05	0.987462333	post1203R1	1203	AAA91ATA	K91I	0.104619196	1.010433304	0.103538943	-3.271754604	-3.2867287	TRUE
93	AGA	ATA	93	93.5	0.000375291	0.998717589	R	I	mergedpre1203	1203	9	9.5	0.000203609	0.998510438	post1203R1	1203	AGA93ATA	R93I	0.542536968	0.999792583	0.542649522	-0.88190738	-0.88160811	TRUE
102	CTA	ATA	53	53.5	0.000216405	0.994019545	L	I	mergedpre1203	1203	5	5.5	0.000118514	0.99149931	post1203R1	1203	CTA102ATA	L102I	0.547650099	0.997464602	0.549042139	-0.865011214	-0.861348764	TRUE
106	CTA	ATA	36	36.5	0.000146523	0.99049609	L	I	mergedpre1203	1203	4	4.5	9.64E-05	0.992337699	post1203R1	1203	CTA106ATA	L106I	0.658249463	1.001859279	0.657027865	-0.605973537	-0.608653419	TRUE
15	AGG	ATC	19	19.5	7.83E-05	0.981307642	R	I	mergedpre1203	1203	5	5.5	0.000117879	0.990794719	post1203R1	1203	AGG15ATC	R15I	1.50622808	1.009667791	1.491805616	0.577059563	0.563178879	TRUE
16	ATG	ATC	509	509.5	0.002044707	0.990061401	M	I	mergedpre1203	1203	48	48.5	0.001039479	0.995016932	post1203R1	1203	ATG16ATC	M16I	0.5083755	1.005005276	0.505843614	-0.983236664	-0.990439738	TRUE
17	AAG	ATC	43	43.5	0.000174575	0.980393455	K	I	mergedpre1203	1203	44	44.5	0.000953749	0.953995028	post1203R1	1203	AAG17ATC	K17I	5.463269041	0.97307364	5.614445628	2.489143577	2.528522684	TRUE
18	ATT	ATC	32	32.5	0.000130425	0.982617402	I	I	mergedpre1203	1203	4	4.5	9.64E-05	0.993816709	post1203R1	1203	ATT18ATC	I18I	0.739480409	1.011397423	0.731147215	-0.451766176	-0.468116185	TRUE
19	AAA	ATC	19	19.5	7.91E-05	0.967068262	K	I	mergedpre1203	1203	7	7.5	0.000161694	0.979033719	post1203R1	1203	AAA19ATC	K19I	2.043426778	1.012372919	2.018452628	1.013249728	0.995508908	TRUE
23	AGT	ATC	600	600.5	0.002410088	0.98483912	S	I	mergedpre1203	1203	28	28.5	0.000610828	0.952216126	post1203R1	1203	AGT23ATC	S23I	0.253446206	0.966874799	0.262129292	-1.931649517	-1.883050508	TRUE
26	AAG	ATC	168	168.5	0.000676253	0.987195335	K	I	mergedpre1203	1203	93	93.5	0.002003944	0.987172618	post1203R1	1203	AAG26ATC	K26I	2.963303338	0.999976988	2.96337153	1.567239514	1.567272713	TRUE
27	CAT	ATC	716	716.5	0.002875454	0.988448017	H	I	mergedpre1203	1203	280	280.5	0.006011831	0.987772729	post1203R1	1203	CAT27ATC	H27I	2.090741057	0.99931682	2.092170386	1.065000349	1.065986306	TRUE
29	ATG	ATC	229	229.5	0.000920958	0.98818806	M	I	mergedpre1203	1203	29	29.5	0.00063226	0.988244245	post1203R1	1203	ATG29ATC	M29I	0.686524463	1.000056857	0.686485431	-0.542698991	-0.542781016	TRUE
30	TAT	ATC	45	45.5	0.000183786	0.98715722	Y	I	mergedpre1203	1203	6	6.5	0.00013992	0.979733075	post1203R1	1203	TAT30ATC	Y30I	0.761323554	0.992479268	0.767092652	-0.382527253	-0.371636124	TRUE
31	GTT	ATC	28	28.5	0.000114395	0.985672484	V	I	mergedpre1203	1203	0	0.5	1.07E-05	0.990944747	post1203R1	1203	GTT31ATC	V31I	0.093677548	1.005348899	0.093179142	-3.423849147	-3.431545412	TRUE
39	TTT	ATC	128	128.5	0.00051578	0.974955547	F	I	mergedpre1203	1203	14	14.5	0.000310772	0.991180505	post1203R1	1203	TTT39ATC	F39I	0.602527657	1.016641742	0.592664684	-0.754712003	-0.778523374	TRUE
40	TAT	ATC	332	332.5	0.001334527	0.983156868	Y	I	mergedpre1203	1203	11	11.5	0.000246474	0.988501436	post1203R1	1203	TAT40ATC	Y40I	0.184690454	1.005436129	0.183691882	-2.444640229	-2.452461666	TRUE
42	CAT	ATC	273	273.5	0.001098336	0.975669945	H	I	mergedpre1203	1203	13	13.5	0.000289377	0.987685415	post1203R1	1203	CAT42ATC	H42I	0.263468192	1.012315097	0.260263028	-1.941957715	-1.959616134	TRUE
43	CAC	ATC	13	13.5	5.43E-05	0.986406912	H	I	mergedpre1203	1203	85	85.5	0.001836814	0.968323021	post1203R1	1203	CAC43ATC	H43I	33.82716765	0.981666906	34.45890601	5.106804995	5.133499509	TRUE
44	TAT	ATC	178	178.5	0.000716951	0.956535098	Y	I	mergedpre1203	1203	2	2.5	5.36E-05	0.97936188	post1203R1	1203	TAT44ATC	Y44I	0.07476872	1.023864029	0.073026025	-3.77544549	-3.809469626	TRUE
46	AGC	ATC	19	19.5	7.83E-05	0.988242264	S	I	mergedpre1203	1203	24	24.5	0.000525413	0.986607334	post1203R1	1203	AGC46ATC	S46I	6.70871344	0.998345619	6.7198306	2.748424865	2.750813608	TRUE
48	CAT	ATC	473	473.5	0.001902271	0.994377554	H	I	mergedpre1203	1203	18	18.5	0.000396749	0.997201312	post1203R1	1203	CAT48ATC	H48I	0.208565861	1.002839725	0.207975268	-2.265516116	-2.269607168	TRUE
49	CCA	ATC	123	123.5	0.000496454	0.988195639	P	I	mergedpre1203	1203	3	3.5	7.51E-05	0.989111779	post1203R1	1203	CCA49ATC	P49I	0.151254922	1.000927083	0.151114826	-2.726282886	-2.727619764	TRUE
50	AAA	ATC	16	16.5	6.63E-05	0.987911554	K	I	mergedpre1203	1203	129	129.5	0.002777123	0.992161867	post1203R1	1203	AAA50ATC	K50I	41.88809629	1.004302321	41.70865227	5.38227479	5.376081166	TRUE
55	GTA	ATC	114	114.5	0.000459633	0.993880263	V	I	mergedpre1203	1203	182	182.5	0.003912531	0.984703612	post1203R1	1203	GTA55ATC	V55I	8.512300237	0.990766845	8.591628069	3.10293154	3.116314044	TRUE
57	ATC	ATC	247909	247909.5	0.995228785	0.995228785	I	I	mergedpre1203	1203	46397	46397.5	0.994672641	0.994672641	post1203R1	1203	ATC57ATC	I57I	0.999441189	0.999441189	1	0	0.000806419	TRUE
59	CTA	ATC	595	595.5	0.002392162	0.973039472	L	I	mergedpre1203	1203	15	15.5	0.00033239	0.991325699	post1203R1	1203	CTA59ATC	L59I	0.138949531	1.018792894	0.136386435	-2.874227929	-2.901088731	TRUE
64	TTG	ATC	137	137.5	0.000551868	0.996975766	L	I	mergedpre1203	1203	6	6.5	0.000139318	0.99842464	post1203R1	1203	TTG64ATC	L64I	0.252447469	1.001453269	0.252081127	-1.988039986	-1.990135088	TRUE
67	ACA	ATC	209	209.5	0.000840991	0.991435545	T	I	mergedpre1203	1203	12	12.5	0.000267936	0.991736866	post1203R1	1203	ACA67ATC	T67I	0.318595263	1.000303924	0.318498464	-1.65064168	-1.651080083	TRUE
72	CTG	ATC	222	222.5	0.000893212	0.985662442	L	I	mergedpre1203	1203	5	5.5	0.000117907	0.989334791	post1203R1	1203	CTG72ATC	L72I	0.13200319	1.003725767	0.131513203	-2.926720457	-2.932085615	TRUE
74	ACA	ATC	624	624.5	0.002507035	0.988211514	T	I	mergedpre1203	1203	337	337.5	0.007236433	0.981742747	post1203R1	1203	ACA74ATC	T74I	2.88645033	0.993454067	2.905469339	1.53877123	1.54824606	TRUE
75	GGA	ATC	192	192.5	0.000772943	0.993063586	G	I	mergedpre1203	1203	7	7.5	0.000160779	0.991371549	post1203R1	1203	GGA75ATC	G75I	0.20800825	0.998296144	0.208363271	-2.262827106	-2.260366865	TRUE
76	GAA	ATC	764	764.5	0.003069209	0.989511697	E	I	mergedpre1203	1203	36	36.5	0.000782489	0.992293015	post1203R1	1203	GAA76ATC	E76I	0.254948246	1.002810799	0.254233646	-1.975773119	-1.979822557	TRUE
78	GAC	ATC	269	269.5	0.001081982	0.983722097	D	I	mergedpre1203	1203	11	11.5	0.000246543	0.993493408	post1203R1	1203	GAC78ATC	D78I	0.227862486	1.009932999	0.225621389	-2.148024255	-2.162283839	TRUE
79	TGG	ATC	204	204.5	0.000820731	0.994475615	W	I	mergedpre1203	1203	40	40.5	0.00086813	0.991093629	post1203R1	1203	TGG79ATC	W79I	1.057751647	0.996599227	1.061361095	0.085915571	0.09083021	TRUE
81	TTG	ATC	63	63.5	0.000255084	0.96713037	L	I	mergedpre1203	1203	409	409.5	0.0087787	0.985797586	post1203R1	1203	TTG81ATC	L81I	34.41499086	1.019301655	33.76330325	5.077384152	5.049803083	TRUE
82	GGT	ATC	368	368.5	0.001479201	0.988621995	G	I	mergedpre1203	1203	20	20.5	0.000439367	0.990323203	post1203R1	1203	GGT82ATC	G82I	0.297030187	1.001720787	0.296519939	-1.753798974	-1.756279411	TRUE
85	GTC	ATC	34	34.5	0.00013846	0.987002849	V	I	mergedpre1203	1203	4	4.5	9.64E-05	0.990387501	post1203R1	1203	GTC85ATC	V85I	0.696567251	1.003429221	0.694186731	-0.526604306	-0.531543163	TRUE
89	TGG	ATC	796	796.5	0.003197126	0.982332517	W	I	mergedpre1203	1203	28	28.5	0.000610828	0.994266792	post1203R1	1203	TGG89ATC	W89I	0.191055256	1.012148916	0.188762002	-2.405359717	-2.422781284	TRUE
95	AGC	ATC	185	185.5	0.000744788	0.989374217	S	I	mergedpre1203	1203	12	12.5	0.000267907	0.977549402	post1203R1	1203	AGC95ATC	S95I	0.359708698	0.988048188	0.364059873	-1.457752361	-1.440405671	TRUE
96	ACA	ATC	82	82.5	0.000331235	0.99779779	T	I	mergedpre1203	1203	5	5.5	0.000117879	0.997996056	post1203R1	1203	ACA96ATC	T96I	0.35587752	1.000198704	0.35580682	-1.490833931	-1.491120572	TRUE
102	CTA	ATC	75	75.5	0.000305394	0.994019545	L	I	mergedpre1203	1203	30	30.5	0.000657214	0.99149931	post1203R1	1203	CTA102ATC	L102I	2.1520242	0.997464602	2.157494306	1.109356752	1.113019202	TRUE
103	GCA	ATC	676	676.5	0.002715079	0.985276766	A	I	mergedpre1203	1203	103	103.5	0.002218269	0.991094775	post1203R1	1203	GCA103ATC	A103I	0.817018187	1.005904949	0.812222057	-0.300053888	-0.308547875	TRUE
105	CAA	ATC	250	250.5	0.001005503	0.990982583	Q	I	mergedpre1203	1203	66	66.5	0.001425265	0.99340949	post1203R1	1203	CAA105ATC	Q105I	1.417464142	1.002448991	1.414001266	0.499783412	0.496254584	TRUE
106	CTA	ATC	195	195.5	0.0007848	0.99049609	L	I	mergedpre1203	1203	6	6.5	0.000139315	0.992337699	post1203R1	1203	CTA106ATC	L106I	0.177515982	1.001859279	0.177186543	-2.496659059	-2.499338941	TRUE
107	ATT	ATC	39	39.5	0.000158596	0.991293263	I	I	mergedpre1203	1203	3	3.5	7.50E-05	0.995188392	post1203R1	1203	ATT107ATC	I107I	0.472986575	1.003929341	0.471135323	-1.085786594	-1.091444326	TRUE
110	TAT	ATC	30	30.5	0.000122399	0.994809098	Y	I	mergedpre1203	1203	4	4.5	9.64E-05	0.991416263	post1203R1	1203	TAT110ATC	Y110I	0.787970928	0.996589461	0.79066753	-0.338856915	-0.333928138	TRUE
112	TTT	ATC	298	298.5	0.001198117	0.979728347	F	I	mergedpre1203	1203	69	69.5	0.001489562	0.982243131	post1203R1	1203	TTT112ATC	F112I	1.243253108	1.002566818	1.240070074	0.310421647	0.306723256	TRUE
113	GAC	ATC	100	100.5	0.000403287	0.971936421	D	I	mergedpre1203	1203	2	2.5	5.36E-05	0.985050795	post1203R1	1203	GAC113ATC	D113I	0.132861561	1.013493037	0.131092722	-2.931340499	-2.950676676	TRUE
15	AGG	ATG	179	179.5	0.000720403	0.981307642	R	M	mergedpre1203	1203	6	6.5	0.000139312	0.990794719	post1203R1	1203	AGG15ATG	R15M	0.193380004	1.009667791	0.191528348	-2.384370153	-2.398250836	TRUE
16	ATG	ATG	246703	246703.5	0.990061401	0.990061401	M	M	mergedpre1203	1203	46425	46425.5	0.995016932	0.995016932	post1203R1	1203	ATG16ATG	M16M	1.005005276	1.005005276	1	0	-0.007203075	TRUE
29	ATG	ATG	246253	246253.5	0.98818806	0.98818806	M	M	mergedpre1203	1203	46109	46109.5	0.988244245	0.988244245	post1203R1	1203	ATG29ATG	M29M	1.000056857	1.000056857	1	0	-8.20E-05	TRUE
34	AAG	ATG	49	49.5	0.000198674	0.968663707	K	M	mergedpre1203	1203	14	14.5	0.000310772	0.969190707	post1203R1	1203	AAG34ATG	K34M	1.564231626	1.000544048	1.563381071	0.644669476	0.643884794	TRUE
36	AGG	ATG	46	46.5	0.000187716	0.978097814	R	M	mergedpre1203	1203	8	8.5	0.000182945	0.988216177	post1203R1	1203	AGG36ATG	R36M	0.97458647	1.010344939	0.964607662	-0.051985825	-0.066833749	TRUE
51	ATA	ATG	21	21.5	8.63E-05	0.997300834	I	M	mergedpre1203	1203	3	3.5	7.50E-05	0.994866134	post1203R1	1203	ATA51ATG	I51M	0.869423273	0.997558711	0.871550981	-0.198343038	-0.194816695	TRUE
72	CTG	ATG	35	35.5	0.000142512	0.985662442	L	M	mergedpre1203	1203	9	9.5	0.000203657	0.989334791	post1203R1	1203	CTG72ATG	L72M	1.42904862	1.003725767	1.423744081	0.509689844	0.504324687	TRUE
87	ATA	ATG	62	62.5	0.000250833	0.99403018	I	M	mergedpre1203	1203	10	10.5	0.000225042	0.995381285	post1203R1	1203	ATA87ATG	I87M	0.897178619	1.001359219	0.895960812	-0.158492463	-0.16045207	TRUE
90	AGG	ATG	579	579.5	0.002337476	0.987320353	R	M	mergedpre1203	1203	12	12.5	0.00026906	0.994435835	post1203R1	1203	AGG90ATG	R90M	0.115107169	1.007206862	0.114283543	-3.129310429	-3.139670446	TRUE
92	GGG	ATG	49	49.5	0.000198762	0.925155195	G	M	mergedpre1203	1203	4	4.5	9.64E-05	0.982006987	post1203R1	1203	GGG92ATG	G92M	0.485247269	1.061451087	0.45715462	-1.129245894	-1.215283786	TRUE
109	CTG	ATG	94	94.5	0.000379204	0.994247731	L	M	mergedpre1203	1203	10	10.5	0.000225042	0.995574178	post1203R1	1203	CTG109ATG	L109M	0.593457833	1.001334121	0.592667143	-0.754706018	-0.756629466	TRUE
112	TTT	ATG	16	16.5	6.62E-05	0.979728347	F	M	mergedpre1203	1203	1	1.5	3.21E-05	0.982243131	post1203R1	1203	TTT112ATG	F112M	0.485429762	1.002566818	0.484186942	-1.046363923	-1.050062314	TRUE
114	TGT	ATG	1	1.5	6.02E-06	0.979634059	C	M	mergedpre1203	1203	32	32.5	0.000696558	0.978513867	post1203R1	1203	TGT114ATG	C114M	115.7057025	0.99885652	115.8381612	6.855966796	6.857617433	TRUE
115	TTT	ATG	515	515.5	0.002069018	0.993170835	F	M	mergedpre1203	1203	147	147.5	0.003161301	0.989273008	post1203R1	1203	TTT115ATG	F115M	1.527923497	0.99607537	1.533943657	0.617245493	0.622918676	TRUE
18	ATT	ATT	244854	244854.5	0.982617402	0.982617402	I	I	mergedpre1203	1203	46369	46369.5	0.993816709	0.993816709	post1203R1	1203	ATT18ATT	I18I	1.011397423	1.011397423	1	0	-0.016350008	TRUE
23	AGT	ATT	62	62.5	0.000250842	0.98483912	S	I	mergedpre1203	1203	8	8.5	0.000182177	0.952216126	post1203R1	1203	AGT23ATT	S23I	0.72626122	0.966874799	0.751142983	-0.412840539	-0.36424153	TRUE
29	ATG	ATT	24	24.5	9.83E-05	0.98818806	M	I	mergedpre1203	1203	7	7.5	0.000160744	0.988244245	post1203R1	1203	ATG29ATT	M29I	1.634977837	1.000056857	1.634884883	0.709189055	0.70910703	TRUE
39	TTT	ATT	22	22.5	9.03E-05	0.974955547	F	I	mergedpre1203	1203	5	5.5	0.000117879	0.991180505	post1203R1	1203	TTT39ATT	F39I	1.305245736	1.016641742	1.283879741	0.360510074	0.336698702	TRUE
87	ATA	ATT	132	132.5	0.000531765	0.99403018	I	I	mergedpre1203	1203	10	10.5	0.000225042	0.995381285	post1203R1	1203	ATA87ATT	I87I	0.423197462	1.001359219	0.422623024	-1.242556728	-1.244516335	TRUE
107	ATT	ATT	246891	246891.5	0.991293263	0.991293263	I	I	mergedpre1203	1203	46433	46433.5	0.995188392	0.995188392	post1203R1	1203	ATT107ATT	I107I	1.003929341	1.003929341	1	0	-0.005657733	TRUE
115	TTT	ATT	28	28.5	0.000114388	0.993170835	F	I	mergedpre1203	1203	1	1.5	3.21E-05	0.989273008	post1203R1	1203	TTT115ATT	F115I	0.281050691	0.99607537	0.282158057	-1.825424548	-1.819751364	TRUE
12	CAA	CAA	247661	247661.5	0.99391	0.99391	Q	Q	mergedpre1203	1203	46419	46419.5	0.994888336	0.994888336	post1203R1	1203	CAA12CAA	Q12Q	1.000984331	1.000984331	1	0	-0.00141939	TRUE
19	AAA	CAA	183	183.5	0.000744621	0.967068262	K	Q	mergedpre1203	1203	30	30.5	0.000657554	0.979033719	post1203R1	1203	AAA19CAA	K19Q	0.883072172	1.012372919	0.872279528	-0.197137564	-0.214878384	TRUE
27	CAT	CAA	215	215.5	0.000864844	0.988448017	H	Q	mergedpre1203	1203	26	26.5	0.000567963	0.987772729	post1203R1	1203	CAT27CAA	H27Q	0.656722924	0.99931682	0.657171891	-0.605657322	-0.604671365	TRUE
49	CCA	CAA	569	569.5	0.002289318	0.988195639	P	Q	mergedpre1203	1203	139	139.5	0.00299292	0.989111779	post1203R1	1203	CCA49CAA	P49Q	1.307341079	1.000927083	1.306130188	0.385298704	0.383961826	TRUE
56	CAC	CAA	17	17.5	7.03E-05	0.996332445	H	Q	mergedpre1203	1203	5	5.5	0.00011793	0.996086882	post1203R1	1203	CAC56CAA	H56Q	1.67848168	0.999753533	1.678895471	0.74751241	0.747868031	TRUE
58	CCA	CAA	55	55.5	0.000222881	0.984436493	P	Q	mergedpre1203	1203	7	7.5	0.00016083	0.991518881	post1203R1	1203	CCA58CAA	P58Q	0.721597801	1.007194358	0.716443451	-0.481075259	-0.491417365	TRUE
88	GAA	CAA	36	36.5	0.000146489	0.990321713	E	Q	mergedpre1203	1203	3	3.5	7.50E-05	0.996088559	post1203R1	1203	GAA88CAA	E88Q	0.512080032	1.005823205	0.509115349	-0.973935533	-0.982312276	TRUE
97	CAA	CAA	247078	247078.5	0.992083919	0.992083919	Q	Q	mergedpre1203	1203	46419	46419.5	0.994888336	0.994888336	post1203R1	1203	CAA97CAA	Q97Q	1.002826795	1.002826795	1	0	-0.004072449	TRUE
102	CTA	CAA	41	41.5	0.000167865	0.994019545	L	Q	mergedpre1203	1203	6	6.5	0.000140062	0.99149931	post1203R1	1203	CTA102CAA	L102Q	0.834371619	0.997464602	0.836492459	-0.25757556	-0.253913109	TRUE
105	CAA	CAA	246882	246882.5	0.990982583	0.990982583	Q	Q	mergedpre1203	1203	46350	46350.5	0.99340949	0.99340949	post1203R1	1203	CAA105CAA	Q105Q	1.002448991	1.002448991	1	0	-0.003528827	TRUE
106	CTA	CAA	21	21.5	8.63E-05	0.99049609	L	Q	mergedpre1203	1203	4	4.5	9.64E-05	0.992337699	post1203R1	1203	CTA106CAA	L106Q	1.117493275	1.001859279	1.115419399	0.157586267	0.154906385	TRUE
14	GAC	CAC	296	296.5	0.001189865	0.98966443	D	H	mergedpre1203	1203	16	16.5	0.000353637	0.982457456	post1203R1	1203	GAC14CAC	D14H	0.297207834	0.99271776	0.299388049	-1.739911461	-1.729366969	TRUE
19	AAA	CAC	646	646.5	0.00262342	0.967068262	K	H	mergedpre1203	1203	27	27.5	0.000592877	0.979033719	post1203R1	1203	AAA19CAC	K19H	0.225993836	1.012372919	0.223231807	-2.163385495	-2.181126315	TRUE
20	ACA	CAC	27	27.5	0.000110381	0.987201769	T	H	mergedpre1203	1203	8	8.5	0.000182177	0.992787946	post1203R1	1203	ACA20CAC	T20H	1.650428067	1.005658597	1.641141508	0.714699641	0.706559022	TRUE
22	AAA	CAC	261	261.5	0.001049649	0.988144791	K	H	mergedpre1203	1203	0	0.5	1.07E-05	0.994738309	post1203R1	1203	AAA22CAC	K22H	0.010209394	1.006672623	0.010141722	-6.623553542	-6.633148127	TRUE
25	GTA	CAC	23	23.5	9.63E-05	0.995000574	V	H	mergedpre1203	1203	48	48.5	0.001052106	0.994587618	post1203R1	1203	GTA25CAC	V25H	10.9207747	0.999584969	10.92530905	3.449602185	3.450201073	TRUE
27	CAT	CAC	449	449.5	0.001803931	0.988448017	H	H	mergedpre1203	1203	69	69.5	0.001489562	0.987772729	post1203R1	1203	CAT27CAC	H27H	0.825731183	0.99931682	0.826295691	-0.27526995	-0.274283993	TRUE
28	CAT	CAC	481	481.5	0.001932501	0.992898109	H	H	mergedpre1203	1203	36	36.5	0.000782288	0.993688114	post1203R1	1203	CAT28CAC	H28H	0.404806086	1.000795655	0.404484256	-1.305844545	-1.306991976	TRUE
30	TAT	CAC	147	147.5	0.000595789	0.98715722	Y	H	mergedpre1203	1203	4	4.5	9.69E-05	0.979733075	post1203R1	1203	TAT30CAC	Y30H	0.162587742	0.992479268	0.163819787	-2.609818473	-2.598927345	TRUE
31	GTT	CAC	317	317.5	0.001274404	0.985672484	V	H	mergedpre1203	1203	10	10.5	0.000225042	0.990944747	post1203R1	1203	GTT31CAC	V31H	0.176585865	1.005348899	0.175646351	-2.509254492	-2.516950757	TRUE
32	TCA	CAC	4	4.5	1.81E-05	0.997216659	S	H	mergedpre1203	1203	30	30.5	0.000653693	0.996152857	post1203R1	1203	TCA32CAC	S32H	36.19439086	0.998933229	36.23304324	5.179234079	5.180773926	TRUE
33	AAG	CAC	22	22.5	9.03E-05	0.98882936	K	H	mergedpre1203	1203	4	4.5	9.64E-05	0.987408376	post1203R1	1203	AAG33CAC	K33H	1.068112649	0.998562963	1.069649776	0.097138508	0.099213205	TRUE
36	AGG	CAC	436	436.5	0.001762106	0.978097814	R	H	mergedpre1203	1203	14	14.5	0.000312083	0.988216177	post1203R1	1203	AGG36CAC	R36H	0.177107992	1.010344939	0.17529458	-2.512146704	-2.526994628	TRUE
38	TGG	CAC	206	206.5	0.000828761	0.984201359	W	H	mergedpre1203	1203	7	7.5	0.000160744	0.982564619	post1203R1	1203	TGG38CAC	W38H	0.193957069	0.998336987	0.194280159	-2.363789522	-2.361388304	TRUE
40	TAT	CAC	12	12.5	5.02E-05	0.983156868	Y	H	mergedpre1203	1203	26	26.5	0.000567963	0.988501436	post1203R1	1203	TAT40CAC	Y40H	11.32072185	1.005436129	11.25951368	3.49307261	3.485251173	TRUE
42	CAT	CAC	38	38.5	0.00015461	0.975669945	H	H	mergedpre1203	1203	4	4.5	9.65E-05	0.987685415	post1203R1	1203	CAT42CAC	H42H	0.623883554	1.012315097	0.616293836	-0.698309734	-0.715968153	TRUE
43	CAC	CAC	245239	245239.5	0.986406912	0.986406912	H	H	mergedpre1203	1203	45073	45073.5	0.968323021	0.968323021	post1203R1	1203	CAC43CAC	H43H	0.981666906	0.981666906	1	0	0.026694515	TRUE
46	AGC	CAC	81	81.5	0.000327329	0.988242264	S	H	mergedpre1203	1203	20	20.5	0.000439631	0.986607334	post1203R1	1203	AGC46CAC	S46H	1.343086615	0.998345619	1.345312274	0.42794109	0.430329834	TRUE
48	CAT	CAC	54	54.5	0.000218952	0.994377554	H	H	mergedpre1203	1203	18	18.5	0.000396749	0.997201312	post1203R1	1203	CAT48CAC	H48H	1.812035507	1.002839725	1.806904396	0.853520174	0.849429123	TRUE
49	CCA	CAC	348	348.5	0.001400926	0.988195639	P	H	mergedpre1203	1203	12	12.5	0.000268183	0.989111779	post1203R1	1203	CCA49CAC	P49H	0.191432495	1.000927083	0.191255185	-2.386429232	-2.387766111	TRUE
50	AAA	CAC	21	21.5	8.64E-05	0.987911554	K	H	mergedpre1203	1203	6	6.5	0.000139392	0.992161867	post1203R1	1203	AAA50CAC	K50H	1.61353985	1.004302321	1.606627622	0.684035585	0.677841961	TRUE
55	GTA	CAC	396	396.5	0.001591654	0.993880263	V	H	mergedpre1203	1203	124	124.5	0.002669096	0.984703612	post1203R1	1203	GTA55CAC	V55H	1.676932999	0.990766845	1.692560673	0.759207551	0.772590055	TRUE
56	CAC	CAC	248162	248162.5	0.996332445	0.996332445	H	H	mergedpre1203	1203	46455	46455.5	0.996086882	0.996086882	post1203R1	1203	CAC56CAC	H56H	0.999753533	0.999753533	1	0	0.00035562	TRUE
58	CCA	CAC	1311	1311.5	0.005266814	0.984436493	P	H	mergedpre1203	1203	41	41.5	0.000889928	0.991518881	post1203R1	1203	CCA58CAC	P58H	0.168968879	1.007194358	0.16776194	-2.575512649	-2.585854755	TRUE
64	TTG	CAC	171	171.5	0.000688329	0.996975766	L	H	mergedpre1203	1203	7	7.5	0.000160751	0.99842464	post1203R1	1203	TTG64CAC	L64H	0.23353797	1.001453269	0.233199069	-2.100366067	-2.102461169	TRUE
74	ACA	CAC	24	24.5	9.84E-05	0.988211514	T	H	mergedpre1203	1203	2	2.5	5.36E-05	0.981742747	post1203R1	1203	ACA74CAC	T74H	0.545000221	0.993454067	0.548591263	-0.86619645	-0.856721619	TRUE
75	GGA	CAC	422	422.5	0.00169646	0.993063586	G	H	mergedpre1203	1203	32	32.5	0.000696707	0.991371549	post1203R1	1203	GGA75CAC	G75H	0.410682955	0.998296144	0.411383893	-1.281442784	-1.278982543	TRUE
76	GAA	CAC	316	316.5	0.00127064	0.989511697	E	H	mergedpre1203	1203	10	10.5	0.0002251	0.992293015	post1203R1	1203	GAA76CAC	E76H	0.17715452	1.002810799	0.17665797	-2.500969253	-2.505018691	TRUE
78	GAC	CAC	20	20.5	8.23E-05	0.983722097	D	H	mergedpre1203	1203	8	8.5	0.000182227	0.993493408	post1203R1	1203	GAC78CAC	D78H	2.214108118	1.009932999	2.19233169	1.132466088	1.118206504	TRUE
79	TGG	CAC	18	18.5	7.42E-05	0.994475615	W	H	mergedpre1203	1203	0	0.5	1.07E-05	0.991093629	post1203R1	1203	TGG79CAC	W79H	0.144351159	0.996599227	0.14484374	-2.787430764	-2.782516125	TRUE
82	GGT	CAC	379	379.5	0.001523356	0.988621995	G	H	mergedpre1203	1203	222	222.5	0.004768743	0.990323203	post1203R1	1203	GGT82CAC	G82H	3.130418885	1.001720787	3.125041354	1.643875281	1.641394844	TRUE
83	CAG	CAC	466	466.5	0.001872622	0.985358227	Q	H	mergedpre1203	1203	13	13.5	0.000289339	0.987408376	post1203R1	1203	CAG83CAC	Q83H	0.154510367	1.002080613	0.154189558	-2.697223028	-2.7002216	TRUE
85	GTC	CAC	264	264.5	0.001061524	0.987002849	V	H	mergedpre1203	1203	8	8.5	0.000182177	0.990387501	post1203R1	1203	GTC85CAC	V85H	0.171618018	1.003429221	0.171031513	-2.547665922	-2.552604779	TRUE
86	TCC	CAC	332	332.5	0.001341705	0.988679238	S	H	mergedpre1203	1203	6	6.5	0.000140307	0.993211302	post1203R1	1203	TCC86CAC	S86H	0.104573617	1.004583958	0.104096443	-3.264007319	-3.270605462	TRUE
88	GAA	CAC	1803	1803.5	0.007238146	0.990321713	E	H	mergedpre1203	1203	82	82.5	0.001768186	0.996088559	post1203R1	1203	GAA88CAC	E88H	0.24428706	1.005823205	0.242872763	-2.04172739	-2.050104132	TRUE
96	ACA	CAC	243	243.5	0.000977645	0.99779779	T	H	mergedpre1203	1203	8	8.5	0.000182177	0.997996056	post1203R1	1203	ACA96CAC	T96H	0.186342439	1.000198704	0.186305419	-2.424258456	-2.424545097	TRUE
97	CAA	CAC	394	394.5	0.001584019	0.992083919	Q	H	mergedpre1203	1203	10	10.5	0.000225042	0.994888336	post1203R1	1203	CAA97CAC	Q97H	0.142070111	1.002826795	0.14166964	-2.819397478	-2.823469927	TRUE
99	GAC	CAC	42	42.5	0.000170569	0.963560438	D	H	mergedpre1203	1203	7	7.5	0.000160744	0.991030477	post1203R1	1203	GAC99CAC	D99H	0.942399387	1.028508891	0.916277336	-0.12614376	-0.166698025	TRUE
100	CCT	CAC	189	189.5	0.00076051	0.994564061	P	H	mergedpre1203	1203	21	21.5	0.0004608	0.993259462	post1203R1	1203	CCT100CAC	P100H	0.605909266	0.998688271	0.606705098	-0.72093266	-0.719038992	TRUE
101	GAC	CAC	20	20.5	8.23E-05	0.77846252	D	H	mergedpre1203	1203	4	4.5	9.64E-05	0.685509452	post1203R1	1203	GAC101CAC	D101H	1.172229372	0.880594035	1.331180232	0.412705915	0.596156938	TRUE
104	GAC	CAC	30	30.5	0.000122405	0.994523863	D	H	mergedpre1203	1203	5	5.5	0.000117879	0.98920871	post1203R1	1203	GAC104CAC	D104H	0.96302147	0.99465558	0.968195915	-0.046629088	-0.038898043	TRUE
108	CAT	CAC	123	123.5	0.000495693	0.993865043	H	H	mergedpre1203	1203	32	32.5	0.000696558	0.995359853	post1203R1	1203	CAT108CAC	H108H	1.405219616	1.001504037	1.403109288	0.488627385	0.486459148	TRUE
110	TAT	CAC	15	15.5	6.22E-05	0.994809098	Y	H	mergedpre1203	1203	37	37.5	0.000803721	0.991416263	post1203R1	1203	TAT110CAC	Y110H	12.92102865	0.996589461	12.96524714	3.696577801	3.701506579	TRUE
111	TAC	CAC	17	17.5	7.02E-05	0.994178977	Y	H	mergedpre1203	1203	1	1.5	3.21E-05	0.996967294	post1203R1	1203	TAC111CAC	Y111H	0.457768075	1.002804643	0.45648779	-1.131351823	-1.135392404	TRUE
112	TTT	CAC	104	104.5	0.000419441	0.979728347	F	H	mergedpre1203	1203	3	3.5	7.50E-05	0.982243131	post1203R1	1203	TTT112CAC	F112H	0.178842544	1.002566818	0.178384663	-2.486936515	-2.490634906	TRUE
113	GAC	CAC	3154	3154.5	0.012658406	0.971936421	D	H	mergedpre1203	1203	404	404.5	0.008669467	0.985050795	post1203R1	1203	GAC113CAC	D113H	0.684878289	1.013493037	0.675760231	-0.565416646	-0.584752823	TRUE
114	TGT	CAC	52	52.5	0.000210703	0.979634059	C	H	mergedpre1203	1203	0	0.5	1.07E-05	0.978513867	post1203R1	1203	TGT114CAC	C114H	0.050859649	0.99885652	0.050917873	-4.295684034	-4.294033397	TRUE
115	TTT	CAC	132	132.5	0.000531804	0.993170835	F	H	mergedpre1203	1203	8	8.5	0.000182177	0.989273008	post1203R1	1203	TTT115CAC	F115H	0.342563673	0.99607537	0.343913406	-1.539882742	-1.534209559	TRUE
12	CAA	CAG	65	65.5	0.000262863	0.99391	Q	Q	mergedpre1203	1203	43	43.5	0.000932316	0.994888336	post1203R1	1203	CAA12CAG	Q12Q	3.546772045	1.000984331	3.543284282	1.825087219	1.823667829	TRUE
14	GAC	CAG	2	2.5	1.00E-05	0.98966443	D	Q	mergedpre1203	1203	123	123.5	0.00264692	0.982457456	post1203R1	1203	GAC14CAG	D14Q	263.8322946	0.99271776	265.7676785	8.054021851	8.064566343	TRUE
15	AGG	CAG	368	368.5	0.001478934	0.981307642	R	Q	mergedpre1203	1203	14	14.5	0.000310772	0.990794719	post1203R1	1203	AGG15CAG	R15Q	0.210132473	1.009667791	0.208120408	-2.264509651	-2.278390334	TRUE
18	ATT	CAG	256	256.5	0.001029352	0.982617402	I	Q	mergedpre1203	1203	12	12.5	0.000267907	0.993816709	post1203R1	1203	ATT18CAG	I18Q	0.260267634	1.011397423	0.257334681	-1.958282191	-1.974632199	TRUE
19	AAA	CAG	260	260.5	0.001057078	0.967068262	K	Q	mergedpre1203	1203	3	3.5	7.55E-05	0.979033719	post1203R1	1203	AAA19CAG	K19Q	0.071382663	1.012372919	0.070510245	-3.826023289	-3.843764109	TRUE
23	AGT	CAG	151	151.5	0.000608041	0.98483912	S	Q	mergedpre1203	1203	3	3.5	7.50E-05	0.952216126	post1203R1	1203	AGT23CAG	S23Q	0.123369941	0.966874799	0.127596604	-2.970338157	-2.921739148	TRUE
24	TTA	CAG	32	32.5	0.000130462	0.983262683	L	Q	mergedpre1203	1203	1	1.5	3.21E-05	0.988994385	post1203R1	1203	TTA24CAG	L24Q	0.246422248	1.005829268	0.244994111	-2.029181022	-2.037566461	TRUE
26	AAG	CAG	25	25.5	0.000102341	0.987195335	K	Q	mergedpre1203	1203	215	215.5	0.004618715	0.987172618	post1203R1	1203	AAG26CAG	K26Q	45.13064065	0.999976988	45.13167921	5.496068553	5.496101752	TRUE
28	CAT	CAG	14	14.5	5.82E-05	0.992898109	H	Q	mergedpre1203	1203	62	62.5	0.001339534	0.993688114	post1203R1	1203	CAT28CAG	H28Q	23.01772915	1.000795655	22.99942955	4.523526173	4.522378742	TRUE
33	AAG	CAG	1208	1208.5	0.004849908	0.98882936	K	Q	mergedpre1203	1203	95	95.5	0.002046809	0.987408376	post1203R1	1203	AAG33CAG	K33Q	0.422030443	0.998562963	0.422637789	-1.242506327	-1.24043163	TRUE
34	AAG	CAG	210	210.5	0.000844866	0.968663707	K	Q	mergedpre1203	1203	13	13.5	0.000289339	0.969190707	post1203R1	1203	AAG34CAG	K34Q	0.342467945	1.000544048	0.342281727	-1.54674382	-1.547528502	TRUE
38	TGG	CAG	406	406.5	0.001631436	0.984201359	W	Q	mergedpre1203	1203	20	20.5	0.000439367	0.982564619	post1203R1	1203	TGG38CAG	W38Q	0.269313247	0.998336987	0.269761864	-1.890241683	-1.887840465	TRUE
39	TTT	CAG	27	27.5	0.000110381	0.974955547	F	Q	mergedpre1203	1203	2	2.5	5.36E-05	0.991180505	post1203R1	1203	TTT39CAG	F39Q	0.485421968	1.016641742	0.477475937	-1.066500067	-1.090311439	TRUE
40	TAT	CAG	1568	1568.5	0.006295354	0.983156868	Y	Q	mergedpre1203	1203	90	90.5	0.001939646	0.988501436	post1203R1	1203	TAT40CAG	Y40Q	0.308107532	1.005436129	0.306441675	-1.706315581	-1.714137018	TRUE
43	CAC	CAG	371	371.5	0.001494254	0.986406912	H	Q	mergedpre1203	1203	36	36.5	0.000784137	0.968323021	post1203R1	1203	CAC43CAG	H43Q	0.52476799	0.981666906	0.534568281	-0.903553859	-0.876859345	TRUE
44	TAT	CAG	23	23.5	9.44E-05	0.956535098	Y	Q	mergedpre1203	1203	260	260.5	0.005585694	0.97936188	post1203R1	1203	TAT44CAG	Y44Q	59.17769199	1.023864029	57.79838953	5.85295739	5.818933254	TRUE
46	AGC	CAG	20	20.5	8.23E-05	0.988242264	S	Q	mergedpre1203	1203	8	8.5	0.000182286	0.986607334	post1203R1	1203	AGC46CAG	S46Q	2.213975615	0.998345619	2.217644444	1.149028076	1.15141682	TRUE
51	ATA	CAG	272	272.5	0.001093714	0.997300834	I	Q	mergedpre1203	1203	4	4.5	9.65E-05	0.994866134	post1203R1	1203	ATA51CAG	I51Q	0.088195755	0.997558711	0.088411594	-3.499620623	-3.496094281	TRUE
54	GAA	CAG	414	414.5	0.001664251	0.987442835	E	Q	mergedpre1203	1203	150	150.5	0.003226775	0.983415879	post1203R1	1203	GAA54CAG	E54Q	1.938875127	0.995921833	1.946814561	0.96111547	0.967011051	TRUE
57	ATC	CAG	125	125.5	0.000503818	0.995228785	I	Q	mergedpre1203	1203	8	8.5	0.000182224	0.994672641	post1203R1	1203	ATC57CAG	I57Q	0.361685445	0.999441189	0.361887672	-1.466386132	-1.465579713	TRUE
58	CCA	CAG	804	804.5	0.003230768	0.984436493	P	Q	mergedpre1203	1203	23	23.5	0.000503935	0.991518881	post1203R1	1203	CCA58CAG	P58Q	0.155979935	1.007194358	0.154865775	-2.690909747	-2.701251853	TRUE
62	GGT	CAG	147	147.5	0.000592341	0.988769618	G	Q	mergedpre1203	1203	2	2.5	5.36E-05	0.992334248	post1203R1	1203	GGT62CAG	G62Q	0.090499665	1.003605118	0.090174575	-3.471135472	-3.476327204	TRUE
63	GAA	CAG	285	285.5	0.001157806	0.990086663	E	Q	mergedpre1203	1203	10	10.5	0.000226664	0.984554443	post1203R1	1203	GAA63CAG	E63Q	0.195770527	0.994412388	0.196870564	-2.344680681	-2.336596855	TRUE
69	TAT	CAG	243	243.5	0.000977311	0.996823237	Y	Q	mergedpre1203	1203	21	21.5	0.00046081	0.998103179	post1203R1	1203	TAT69CAG	Y69Q	0.471507716	1.00128402	0.470903067	-1.086497975	-1.088349237	TRUE
71	GGT	CAG	9	9.5	3.81E-05	0.993190193	G	Q	mergedpre1203	1203	152	152.5	0.003269165	0.992464843	post1203R1	1203	GGT71CAG	G71Q	85.7298897	0.999269677	85.79254599	6.422780401	6.423834419	TRUE
73	CAT	CAG	165	165.5	0.000664229	0.993929628	H	Q	mergedpre1203	1203	4	4.5	9.65E-05	0.996323845	post1203R1	1203	CAT73CAG	H73Q	0.145219292	1.002408839	0.144870322	-2.787166016	-2.790637058	TRUE
74	ACA	CAG	377	377.5	0.001515462	0.988211514	T	Q	mergedpre1203	1203	65	65.5	0.001404404	0.981742747	post1203R1	1203	ACA74CAG	T74Q	0.926716932	0.993454067	0.93282313	-0.100324533	-0.090849703	TRUE
75	GGA	CAG	495	495.5	0.001989576	0.993063586	G	Q	mergedpre1203	1203	12	12.5	0.000267964	0.991371549	post1203R1	1203	GGA75CAG	G75Q	0.134684117	0.998296144	0.134913991	-2.889888124	-2.887427882	TRUE
76	GAA	CAG	49	49.5	0.000198726	0.989511697	E	Q	mergedpre1203	1203	0	0.5	1.07E-05	0.992293015	post1203R1	1203	GAA76CAG	E76Q	0.053938822	1.002810799	0.053787636	-4.216581607	-4.220631044	TRUE
79	TGG	CAG	20	20.5	8.23E-05	0.994475615	W	Q	mergedpre1203	1203	2	2.5	5.36E-05	0.991093629	post1203R1	1203	TGG79CAG	W79Q	0.651340596	0.996599227	0.653563215	-0.613601309	-0.608686669	TRUE
82	GGT	CAG	313	313.5	0.001258425	0.988621995	G	Q	mergedpre1203	1203	68	68.5	0.00146813	0.990323203	post1203R1	1203	GGT82CAG	G82Q	1.16664103	1.001720787	1.164636937	0.219880281	0.217399843	TRUE
83	CAG	CAG	245468	245468.5	0.985358227	0.985358227	Q	Q	mergedpre1203	1203	46070	46070.5	0.987408376	0.987408376	post1203R1	1203	CAG83CAG	Q83Q	1.002080613	1.002080613	1	0	-0.002998572	TRUE
84	GGA	CAG	150	150.5	0.000603991	0.987203824	G	Q	mergedpre1203	1203	8	8.5	0.000182177	0.983443354	post1203R1	1203	GGA84CAG	G84Q	0.301621654	0.996190787	0.302774988	-1.723682063	-1.718176036	TRUE
87	ATA	CAG	67	67.5	0.000270899	0.99403018	I	Q	mergedpre1203	1203	9	9.5	0.000203609	0.995381285	post1203R1	1203	ATA87CAG	I87Q	0.751604663	1.001359219	0.750584454	-0.413913685	-0.415873292	TRUE
88	GAA	CAG	47	47.5	0.000190636	0.990321713	E	Q	mergedpre1203	1203	1	1.5	3.21E-05	0.996088559	post1203R1	1203	GAA88CAG	E88Q	0.16863989	1.005823205	0.167663551	-2.576359004	-2.584735746	TRUE
89	TGG	CAG	374	374.5	0.001503231	0.982332517	W	Q	mergedpre1203	1203	6	6.5	0.000139312	0.994266792	post1203R1	1203	TGG89CAG	W89Q	0.092674754	1.012148916	0.091562371	-3.44910137	-3.466522937	TRUE
90	AGG	CAG	256	256.5	0.00103462	0.987320353	R	Q	mergedpre1203	1203	10	10.5	0.000226011	0.994435835	post1203R1	1203	AGG90CAG	R90Q	0.218447826	1.007206862	0.216884768	-2.20499936	-2.215359377	TRUE
91	AAA	CAG	101	101.5	0.000409454	0.977266218	K	Q	mergedpre1203	1203	6	6.5	0.000139905	0.987462333	post1203R1	1203	AAA91CAG	K91Q	0.341687325	1.010433304	0.338159207	-1.564225461	-1.579199557	TRUE
92	GGG	CAG	25	25.5	0.000102392	0.925155195	G	Q	mergedpre1203	1203	3	3.5	7.50E-05	0.982006987	post1203R1	1203	GGG92CAG	G92Q	0.732628229	1.061451087	0.690213839	-0.534884695	-0.620922587	TRUE
95	AGC	CAG	539	539.5	0.00216611	0.989374217	S	Q	mergedpre1203	1203	27	27.5	0.000589395	0.977549402	post1203R1	1203	AGC95CAG	S95Q	0.272098461	0.988048188	0.275389869	-1.86045261	-1.84310592	TRUE
97	CAA	CAG	21	21.5	8.63E-05	0.992083919	Q	Q	mergedpre1203	1203	11	11.5	0.000246474	0.994888336	post1203R1	1203	CAA97CAG	Q97Q	2.855090032	1.002826795	2.847042028	1.509463791	1.505391341	TRUE
98	GTA	CAG	222	222.5	0.000893144	0.986578757	V	Q	mergedpre1203	1203	6	6.5	0.000139312	0.995059797	post1203R1	1203	GTA98CAG	V98Q	0.155978887	1.008596414	0.154649456	-2.692926332	-2.705275333	TRUE
101	GAC	CAG	373	373.5	0.001499031	0.77846252	D	Q	mergedpre1203	1203	116	116.5	0.002496892	0.685509452	post1203R1	1203	GAC101CAG	D101Q	1.665671158	0.880594035	1.891531275	0.91955463	1.103005654	TRUE
102	CTA	CAG	26	26.5	0.000107191	0.994019545	L	Q	mergedpre1203	1203	124	124.5	0.002682727	0.99149931	post1203R1	1203	CTA102CAG	L102Q	25.02751559	0.997464602	25.09113158	4.649105631	4.652768081	TRUE
104	GAC	CAG	148	148.5	0.000595974	0.994523863	D	Q	mergedpre1203	1203	2	2.5	5.36E-05	0.98920871	post1203R1	1203	GAC104CAG	D104Q	0.089905586	0.99465558	0.090388661	-3.467714395	-3.459983349	TRUE
106	CTA	CAG	166	166.5	0.000668385	0.99049609	L	Q	mergedpre1203	1203	5	5.5	0.000117882	0.992337699	post1203R1	1203	CTA106CAG	L106Q	0.176367807	1.001859279	0.176040499	-2.506020728	-2.50870061	TRUE
107	ATT	CAG	977	977.5	0.003924757	0.991293263	I	Q	mergedpre1203	1203	52	52.5	0.001125209	0.995188392	post1203R1	1203	ATT107CAG	I107Q	0.286695187	1.003929341	0.285573073	-1.808068142	-1.813725875	TRUE
108	CAT	CAG	29	29.5	0.000118404	0.993865043	H	Q	mergedpre1203	1203	86	86.5	0.001853916	0.995359853	post1203R1	1203	CAT108CAG	H108Q	15.65748094	1.001504037	15.63396688	3.966611982	3.964443745	TRUE
111	TAC	CAG	101	101.5	0.000407331	0.994178977	Y	Q	mergedpre1203	1203	4	4.5	9.64E-05	0.996967294	post1203R1	1203	TAC111CAG	Y111Q	0.236776591	1.002804643	0.236114374	-2.082442222	-2.086482803	TRUE
112	TTT	CAG	291	291.5	0.00117002	0.979728347	F	Q	mergedpre1203	1203	8	8.5	0.000182177	0.982243131	post1203R1	1203	TTT112CAG	F112Q	0.155703886	1.002566818	0.155305246	-2.686821537	-2.690519927	TRUE
113	GAC	CAG	556	556.5	0.002233128	0.971936421	D	Q	mergedpre1203	1203	14	14.5	0.000310772	0.985050795	post1203R1	1203	GAC113CAG	D113Q	0.139164428	1.013493037	0.137311676	-2.864473785	-2.883809962	TRUE
27	CAT	CAT	246299	246299.5	0.988448017	0.988448017	H	H	mergedpre1203	1203	46087	46087.5	0.987772729	0.987772729	post1203R1	1203	CAT27CAT	H27H	0.99931682	0.99931682	1	0	0.000985957	TRUE
28	CAT	CAT	247389	247389.5	0.992898109	0.992898109	H	H	mergedpre1203	1203	46363	46363.5	0.993688114	0.993688114	post1203R1	1203	CAT28CAT	H28H	1.000795655	1.000795655	1	0	-0.001147431	TRUE
30	TAT	CAT	34	34.5	0.000139354	0.98715722	Y	H	mergedpre1203	1203	5	5.5	0.000118394	0.979733075	post1203R1	1203	TAT30CAT	Y30H	0.849592952	0.992479268	0.856030931	-0.224265169	-0.21337404	TRUE
40	TAT	CAT	39	39.5	0.000158538	0.983156868	Y	H	mergedpre1203	1203	5	5.5	0.000117879	0.988501436	post1203R1	1203	TAT40CAT	Y40H	0.743539171	1.005436129	0.73951905	-0.435340784	-0.443162221	TRUE
42	CAT	CAT	242954	242954.5	0.975669945	0.975669945	H	H	mergedpre1203	1203	46077	46077.5	0.987685415	0.987685415	post1203R1	1203	CAT42CAT	H42H	1.012315097	1.012315097	1	0	-0.017658419	TRUE
44	TAT	CAT	8858	8858.5	0.035580449	0.956535098	Y	H	mergedpre1203	1203	344	344.5	0.007386839	0.97936188	post1203R1	1203	TAT44CAT	Y44H	0.207609487	1.023864029	0.202770564	-2.302079863	-2.336103998	TRUE
48	CAT	CAT	247513	247513.5	0.994377554	0.994377554	H	H	mergedpre1203	1203	46498	46498.5	0.997201312	0.997201312	post1203R1	1203	CAT48CAT	H48H	1.002839725	1.002839725	1	0	-0.004091051	TRUE
56	CAC	CAT	56	56.5	0.000226838	0.996332445	H	H	mergedpre1203	1203	8	8.5	0.000182255	0.996086882	post1203R1	1203	CAC56CAT	H56H	0.803456637	0.999753533	0.803654711	-0.315352312	-0.314996692	TRUE
73	CAT	CAT	247648	247648.5	0.993929628	0.993929628	H	H	mergedpre1203	1203	46480	46480.5	0.996323845	0.996323845	post1203R1	1203	CAT73CAT	H73H	1.002408839	1.002408839	1	0	-0.003471042	TRUE
80	CAT	CAT	249024	249024.5	0.999396007	0.999396007	H	H	mergedpre1203	1203	46602	46602.5	0.998896129	0.998896129	post1203R1	1203	CAT80CAT	H80H	0.99949982	0.99949982	1	0	0.000721788	TRUE
83	CAG	CAT	71	71.5	0.000287015	0.985358227	Q	H	mergedpre1203	1203	5	5.5	0.000117879	0.987408376	post1203R1	1203	CAG83CAT	Q83H	0.410707043	1.002080613	0.409854295	-1.286816978	-1.289815549	TRUE
100	CCT	CAT	579	579.5	0.002325675	0.994564061	P	H	mergedpre1203	1203	43	43.5	0.000932316	0.993259462	post1203R1	1203	CCT100CAT	P100H	0.400879792	0.998688271	0.401406329	-1.316864731	-1.314971064	TRUE
108	CAT	CAT	247617	247617.5	0.993865043	0.993865043	H	H	mergedpre1203	1203	46441	46441.5	0.995359853	0.995359853	post1203R1	1203	CAT108CAT	H108H	1.001504037	1.001504037	1	0	-0.002168236	TRUE
110	TAT	CAT	87	87.5	0.000351143	0.994809098	Y	H	mergedpre1203	1203	26	26.5	0.000567963	0.991416263	post1203R1	1203	TAT110CAT	Y110H	1.617466672	0.996589461	1.623001984	0.698664764	0.703593541	TRUE
49	CCA	CCA	245827	245827.5	0.988195639	0.988195639	P	P	mergedpre1203	1203	46102	46102.5	0.989111779	0.989111779	post1203R1	1203	CCA49CCA	P49P	1.000927083	1.000927083	1	0	-0.001336878	TRUE
58	CCA	CCA	245136	245136.5	0.984436493	0.984436493	P	P	mergedpre1203	1203	46237	46237.5	0.991518881	0.991518881	post1203R1	1203	CCA58CCA	P58P	1.007194358	1.007194358	1	0	-0.010342107	TRUE
102	CTA	CCA	42	42.5	0.00017191	0.994019545	L	P	mergedpre1203	1203	5	5.5	0.000118514	0.99149931	post1203R1	1203	CTA102CCA	L102P	0.689394831	0.997464602	0.691147163	-0.532935164	-0.529272714	TRUE
103	GCA	CCA	61	61.5	0.000246825	0.985276766	A	P	mergedpre1203	1203	3	3.5	7.50E-05	0.991094775	post1203R1	1203	GCA103CCA	A103P	0.303914978	1.005904949	0.30213091	-1.726754305	-1.735248292	TRUE
106	CTA	CCA	41	41.5	0.000166594	0.99049609	L	P	mergedpre1203	1203	2	2.5	5.36E-05	0.992337699	post1203R1	1203	CTA106CCA	L106P	0.321634611	1.001859279	0.321037712	-1.639185316	-1.641865198	TRUE
49	CCA	CCC	51	51.5	0.000207024	0.988195639	P	P	mergedpre1203	1203	4	4.5	9.65E-05	0.989111779	post1203R1	1203	CCA49CCC	P49P	0.46635186	1.000927083	0.465919914	-1.101846102	-1.10318298	TRUE
86	TCC	CCC	131	131.5	0.000530629	0.988679238	S	P	mergedpre1203	1203	14	14.5	0.000312992	0.993211302	post1203R1	1203	TCC86CCC	S86P	0.589851478	1.004583958	0.587159961	-0.768174501	-0.774772644	TRUE
100	CCT	CCC	154	154.5	0.000620046	0.994564061	P	P	mergedpre1203	1203	19	19.5	0.000417935	0.993259462	post1203R1	1203	CCT100CCC	P100P	0.674038147	0.998688271	0.674923464	-0.567204185	-0.565310518	TRUE
33	AAG	CCG	309	309.5	0.001242074	0.98882936	K	P	mergedpre1203	1203	24	24.5	0.000525098	0.987408376	post1203R1	1203	AAG33CCG	K33P	0.422758642	0.998562963	0.423367036	-1.240019153	-1.237944455	TRUE
72	CTG	CCG	144	144.5	0.000580086	0.985662442	L	P	mergedpre1203	1203	16	16.5	0.00035372	0.989334791	post1203R1	1203	CTG72CCG	L72P	0.609772522	1.003725767	0.607509084	-0.719022113	-0.724387271	TRUE
92	GGG	CCG	43	43.5	0.000174669	0.925155195	G	P	mergedpre1203	1203	3	3.5	7.50E-05	0.982006987	post1203R1	1203	GGG92CCG	G92P	0.429471721	1.061451087	0.404608112	-1.305402849	-1.391440741	TRUE
100	CCT	CCG	19	19.5	7.83E-05	0.994564061	P	P	mergedpre1203	1203	2	2.5	5.36E-05	0.993259462	post1203R1	1203	CCT100CCG	P100P	0.684673857	0.998688271	0.685573143	-0.5446175	-0.542723832	TRUE
109	CTG	CCG	178	178.5	0.000716275	0.994247731	L	P	mergedpre1203	1203	26	26.5	0.000567963	0.995574178	post1203R1	1203	CTG109CCG	L109P	0.792939457	1.001334121	0.791882989	-0.336640826	-0.338564274	TRUE
18	ATT	CCT	2849	2849.5	0.011435233	0.982617402	I	P	mergedpre1203	1203	148	148.5	0.003182734	0.993816709	post1203R1	1203	ATT18CCT	I18P	0.278326983	1.011397423	0.27519052	-1.861497321	-1.87784733	TRUE
22	AAA	CCT	2007	2007.5	0.00805801	0.988144791	K	P	mergedpre1203	1203	86	86.5	0.001853916	0.994738309	post1203R1	1203	AAA22CCT	K22P	0.230071173	1.006672623	0.22854617	-2.129442451	-2.139037035	TRUE
26	AAG	CCT	1124	1124.5	0.004513037	0.987195335	K	P	mergedpre1203	1203	73	73.5	0.001575293	0.987172618	post1203R1	1203	AAG26CCT	K26P	0.34905373	0.999976988	0.349061763	-1.518445766	-1.518412566	TRUE
27	CAT	CCT	107	107.5	0.000431419	0.988448017	H	P	mergedpre1203	1203	2	2.5	5.36E-05	0.987772729	post1203R1	1203	CAT27CCT	H27P	0.124198148	0.99931682	0.124283056	-3.008298472	-3.007312515	TRUE
29	ATG	CCT	342	342.5	0.001374415	0.98818806	M	P	mergedpre1203	1203	65	65.5	0.001403832	0.988244245	post1203R1	1203	ATG29CCT	M29P	1.021403673	1.000056857	1.021345602	0.030471127	0.030389102	TRUE
30	TAT	CCT	17	17.5	7.07E-05	0.98715722	Y	P	mergedpre1203	1203	0	0.5	1.08E-05	0.979733075	post1203R1	1203	TAT30CCT	Y30P	0.152264711	0.992479268	0.15341853	-2.704455348	-2.693564219	TRUE
31	GTT	CCT	178	178.5	0.000716476	0.985672484	V	P	mergedpre1203	1203	4	4.5	9.64E-05	0.990944747	post1203R1	1203	GTT31CCT	V31P	0.134612274	1.005348899	0.133896078	-2.900814395	-2.908510661	TRUE
34	AAG	CCT	19	19.5	7.83E-05	0.968663707	K	P	mergedpre1203	1203	13	13.5	0.000289339	0.969190707	post1203R1	1203	AAG34CCT	K34P	3.696897556	1.000544048	3.69488736	1.885530384	1.884745702	TRUE
35	GCT	CCT	36	36.5	0.00014647	0.998657688	A	P	mergedpre1203	1203	3	3.5	7.50E-05	0.998596168	post1203R1	1203	GCT35CCT	A35P	0.512143743	0.999938397	0.512175294	-0.965290431	-0.965201554	TRUE
40	TAT	CCT	348	348.5	0.001398745	0.983156868	Y	P	mergedpre1203	1203	16	16.5	0.000353637	0.988501436	post1203R1	1203	TAT40CCT	Y40P	0.252824653	1.005436129	0.251457697	-1.991612381	-1.999433818	TRUE
43	CAC	CCT	590	590.5	0.00237512	0.986406912	H	P	mergedpre1203	1203	69	69.5	0.001493082	0.968323021	post1203R1	1203	CAC43CCT	H43P	0.628634472	0.981666906	0.640374518	-0.643012194	-0.61631768	TRUE
44	TAT	CCT	42	42.5	0.000170703	0.956535098	Y	P	mergedpre1203	1203	12	12.5	0.000268028	0.97936188	post1203R1	1203	TAT44CCT	Y44P	1.57014312	1.023864029	1.533546521	0.616871933	0.582847797	TRUE
47	ACT	CCT	65	65.5	0.000263504	0.999491095	T	P	mergedpre1203	1203	5	5.5	0.00011796	0.998680993	post1203R1	1203	ACT47CCT	T47P	0.44765886	0.999189486	0.448021988	-1.158358557	-1.157188758	TRUE
50	AAA	CCT	1270	1270.5	0.005104993	0.987911554	K	P	mergedpre1203	1203	117	117.5	0.002519783	0.992161867	post1203R1	1203	AAA50CCT	K50P	0.493591868	1.004302321	0.491477375	-1.024803092	-1.030996715	TRUE
56	CAC	CCT	6	6.5	2.61E-05	0.996332445	H	P	mergedpre1203	1203	65	65.5	0.001404434	0.996086882	post1203R1	1203	CAC56CCT	H56P	53.81705245	0.999753533	53.83031983	5.750347092	5.750702712	TRUE
57	ATC	CCT	135	135.5	0.000543963	0.995228785	I	P	mergedpre1203	1203	7	7.5	0.000160785	0.994672641	post1203R1	1203	ATC57CCT	I57P	0.295581876	0.999441189	0.295747143	-1.757563866	-1.756757446	TRUE
60	GAG	CCT	41	41.5	0.000166639	0.993962841	E	P	mergedpre1203	1203	2	2.5	5.36E-05	0.917619426	post1203R1	1203	GAG60CCT	E60P	0.321810204	0.923192887	0.348583929	-1.520422039	-1.405126053	TRUE
64	TTG	CCT	158	158.5	0.000636153	0.996975766	L	P	mergedpre1203	1203	0	0.5	1.07E-05	0.99842464	post1203R1	1203	TTG64CCT	L64P	0.016846167	1.001453269	0.01682172	-5.893530926	-5.895626028	TRUE
74	ACA	CCT	224	224.5	0.000901248	0.988211514	T	P	mergedpre1203	1203	5	5.5	0.000117927	0.981742747	post1203R1	1203	ACA74CCT	T74P	0.130848605	0.993454067	0.131710775	-2.924554716	-2.915079886	TRUE
76	GAA	CCT	11	11.5	4.62E-05	0.989511697	E	P	mergedpre1203	1203	92	92.5	0.001983021	0.992293015	post1203R1	1203	GAA76CCT	E76P	42.95171868	1.002810799	42.83132841	5.420594518	5.41654508	TRUE
77	AGA	CCT	58	58.5	0.000234902	0.994677562	R	P	mergedpre1203	1203	4	4.5	9.65E-05	0.997674219	post1203R1	1203	AGA77CCT	R77P	0.410643353	1.003012692	0.409409927	-1.28838201	-1.292721872	TRUE
78	GAC	CCT	1480	1480.5	0.005943873	0.983722097	D	P	mergedpre1203	1203	56	56.5	0.001211277	0.993493408	post1203R1	1203	GAC78CCT	D78P	0.203785742	1.009932999	0.201781447	-2.309134561	-2.323394146	TRUE
81	TTG	CCT	24	24.5	9.84E-05	0.96713037	L	P	mergedpre1203	1203	7	7.5	0.000160782	0.985797586	post1203R1	1203	TTG81CCT	L81P	1.633663691	1.019301655	1.602728382	0.680529949	0.65294888	TRUE
83	CAG	CCT	176	176.5	0.000708505	0.985358227	Q	P	mergedpre1203	1203	1	1.5	3.21E-05	0.987408376	post1203R1	1203	CAG83CCT	Q83P	0.045375566	1.002080613	0.045281353	-4.464939132	-4.467937704	TRUE
85	GTC	CCT	294	294.5	0.001181924	0.987002849	V	P	mergedpre1203	1203	9	9.5	0.000203609	0.990387501	post1203R1	1203	GTC85CCT	V85P	0.17226932	1.003429221	0.171680589	-2.542201161	-2.547140018	TRUE
87	ATA	CCT	127	127.5	0.000511699	0.99403018	I	P	mergedpre1203	1203	3	3.5	7.50E-05	0.995381285	post1203R1	1203	ATA87CCT	I87P	0.146597814	1.001359219	0.146398825	-2.772024116	-2.773983723	TRUE
89	TGG	CCT	164	164.5	0.000660298	0.982332517	W	P	mergedpre1203	1203	7	7.5	0.000160744	0.994266792	post1203R1	1203	TGG89CCT	W89P	0.243441867	1.012148916	0.240519812	-2.055772358	-2.073193925	TRUE
99	GAC	CCT	21	21.5	8.63E-05	0.963560438	D	P	mergedpre1203	1203	10	10.5	0.000225042	0.991030477	post1203R1	1203	GAC99CCT	D99P	2.608035512	1.028508891	2.535744256	1.342409249	1.301854983	TRUE
100	CCT	CCT	247820	247820.5	0.994564061	0.994564061	P	P	mergedpre1203	1203	46343	46343.5	0.993259462	0.993259462	post1203R1	1203	CCT100CCT	P100P	0.998688271	0.998688271	1	0	0.001893668	TRUE
101	GAC	CCT	149	149.5	0.000600014	0.77846252	D	P	mergedpre1203	1203	1	1.5	3.21E-05	0.685509452	post1203R1	1203	GAC101CCT	D101P	0.053580161	0.880594035	0.060845473	-4.038706255	-3.855255232	TRUE
103	GCA	CCT	149	149.5	0.000600006	0.985276766	A	P	mergedpre1203	1203	0	0.5	1.07E-05	0.991094775	post1203R1	1203	GCA103CCT	A103P	0.017860269	1.005904949	0.017755424	-5.815596396	-5.824090383	TRUE
104	GAC	CCT	18	18.5	7.42E-05	0.994523863	D	P	mergedpre1203	1203	1	1.5	3.21E-05	0.98920871	post1203R1	1203	GAC104CCT	D104P	0.433004739	0.99465558	0.435331333	-1.199814234	-1.192083188	TRUE
106	CTA	CCT	773	773.5	0.003105079	0.99049609	L	P	mergedpre1203	1203	148	148.5	0.003182802	0.992337699	post1203R1	1203	CTA106CCT	L106P	1.025031	1.001859279	1.023128718	0.03298766	0.030307778	TRUE
107	ATT	CCT	149	149.5	0.000600257	0.991293263	I	P	mergedpre1203	1203	49	49.5	0.001060911	0.995188392	post1203R1	1203	ATT107CCT	I107P	1.767428571	1.003929341	1.760510923	0.815994178	0.810336446	TRUE
109	CTG	CCT	9	9.5	3.81E-05	0.994247731	L	P	mergedpre1203	1203	31	31.5	0.000675125	0.995574178	post1203R1	1203	CTG109CCT	L109P	17.71003111	1.001334121	17.68643526	4.144571394	4.142647946	TRUE
110	TAT	CCT	190	190.5	0.000764489	0.994809098	Y	P	mergedpre1203	1203	6	6.5	0.000139312	0.991416263	post1203R1	1203	TAT110CCT	Y110P	0.182228331	0.996589461	0.182851954	-2.451252048	-2.446323271	TRUE
112	TTT	CCT	538	538.5	0.002161427	0.979728347	F	P	mergedpre1203	1203	170	170.5	0.00365425	0.982243131	post1203R1	1203	TTT112CCT	F112P	1.690665771	1.002566818	1.686337251	0.75389309	0.750194699	TRUE
114	TGT	CCT	203	203.5	0.000816725	0.979634059	C	P	mergedpre1203	1203	74	74.5	0.001596725	0.978513867	post1203R1	1203	TGT114CCT	C114P	1.955034928	0.99885652	1.957273031	0.96884502	0.970495657	TRUE
115	TTT	CCT	66	66.5	0.000266905	0.993170835	F	P	mergedpre1203	1203	23	23.5	0.000503665	0.989273008	post1203R1	1203	TTT115CCT	F115P	1.887054642	0.99607537	1.894489813	0.921809382	0.927482566	TRUE
12	CAA	CGA	63	63.5	0.000254837	0.99391	Q	R	mergedpre1203	1203	10	10.5	0.000225042	0.994888336	post1203R1	1203	CAA12CGA	Q12R	0.883081717	1.000984331	0.882213328	-0.180800539	-0.182219929	TRUE
41	AGA	CGA	62	62.5	0.000250845	0.995237961	R	R	mergedpre1203	1203	9	9.5	0.000203609	0.990451798	post1203R1	1203	AGA41CGA	R41R	0.811693943	0.995190936	0.815616294	-0.294037497	-0.287082748	TRUE
84	GGA	CGA	23	23.5	9.43E-05	0.987203824	G	R	mergedpre1203	1203	3	3.5	7.50E-05	0.983443354	post1203R1	1203	GGA84CGA	G84R	0.795390269	0.996190787	0.798431665	-0.324759157	-0.31925313	TRUE
56	CAC	CGC	59	59.5	0.000238883	0.996332445	H	R	mergedpre1203	1203	8	8.5	0.000182255	0.996086882	post1203R1	1203	CAC56CGC	H56R	0.762946218	0.999753533	0.763134305	-0.389991113	-0.389635493	TRUE
21	TGG	CGG	19	19.5	7.83E-05	0.998308316	W	R	mergedpre1203	1203	6	6.5	0.000139312	0.998317545	post1203R1	1203	TGG21CGG	W21R	1.780044865	1.000009244	1.78002841	0.831900268	0.831886931	TRUE
33	AAG	CGG	79	79.5	0.000319046	0.98882936	K	R	mergedpre1203	1203	5	5.5	0.000117879	0.987408376	post1203R1	1203	AAG33CGG	K33R	0.369472929	0.998562963	0.370004639	-1.434384734	-1.432310037	TRUE
79	TGG	CGG	19	19.5	7.83E-05	0.994475615	W	R	mergedpre1203	1203	5	5.5	0.000117894	0.991093629	post1203R1	1203	TGG79CGG	W79R	1.50643389	0.996599227	1.511574411	0.596052001	0.60096664	TRUE
83	CAG	CGG	81	81.5	0.000327157	0.985358227	Q	R	mergedpre1203	1203	11	11.5	0.000246474	0.987408376	post1203R1	1203	CAG83CGG	Q83R	0.753382859	1.002080613	0.751818615	-0.411543458	-0.414542029	TRUE
90	AGG	CGG	182	182.5	0.000736133	0.987320353	R	R	mergedpre1203	1203	28	28.5	0.000613457	0.994435835	post1203R1	1203	AGG90CGG	R90R	0.833350671	1.007206862	0.827387802	-0.273364407	-0.283724424	TRUE
92	GGG	CGG	198	198.5	0.000797054	0.925155195	G	R	mergedpre1203	1203	10	10.5	0.000225047	0.982006987	post1203R1	1203	GGG92CGG	G92R	0.282347907	1.061451087	0.266001807	-1.91049205	-1.996529941	TRUE
109	CTG	CGG	91	91.5	0.000367166	0.994247731	L	R	mergedpre1203	1203	9	9.5	0.000203609	0.995574178	post1203R1	1203	CTG109CGG	L109R	0.554542565	1.001334121	0.553803723	-0.852553341	-0.854476789	TRUE
23	AGT	CGT	27	27.5	0.00011037	0.98483912	S	R	mergedpre1203	1203	21	21.5	0.0004608	0.952216126	post1203R1	1203	AGT23CGT	S23R	4.175031077	0.966874799	4.318067948	2.110385945	2.158984954	TRUE
42	CAT	CGT	32	32.5	0.000130515	0.975669945	H	R	mergedpre1203	1203	1	1.5	3.22E-05	0.987685415	post1203R1	1203	CAT42CGT	H42R	0.246354019	1.012315097	0.243357053	-2.038853507	-2.056511926	TRUE
82	GGT	CGT	22	22.5	9.03E-05	0.988621995	G	R	mergedpre1203	1203	3	3.5	7.50E-05	0.990323203	post1203R1	1203	GGT82CGT	G82R	0.83055758	1.001720787	0.829130822	-0.270328344	-0.272808781	TRUE
106	CTA	CGT	616	616.5	0.00247483	0.99049609	L	R	mergedpre1203	1203	36	36.5	0.000782305	0.992337699	post1203R1	1203	CTA106CGT	L106R	0.316104478	1.001859279	0.315517842	-1.664206505	-1.666886387	TRUE
114	TGT	CGT	26	26.5	0.000106355	0.979634059	C	R	mergedpre1203	1203	4	4.5	9.64E-05	0.978513867	post1203R1	1203	TGT114CGT	C114R	0.906837146	0.99885652	0.907875283	-0.13943397	-0.137783332	TRUE
25	GTA	CTA	18	18.5	7.58E-05	0.995000574	V	L	mergedpre1203	1203	38	38.5	0.000835177	0.994587618	post1203R1	1203	GTA25CTA	V25L	11.01206009	0.999584969	11.01663233	3.46161137	3.462210258	TRUE
59	CTA	CTA	242226	242226.5	0.973039472	0.973039472	L	L	mergedpre1203	1203	46227	46227.5	0.991325699	0.991325699	post1203R1	1203	CTA59CTA	L59L	1.018792894	1.018792894	1	0	-0.026860802	TRUE
72	CTG	CTA	385	385.5	0.001547565	0.985662442	L	L	mergedpre1203	1203	65	65.5	0.001404163	0.989334791	post1203R1	1203	CTG72CTA	L72L	0.907337103	1.003725767	0.903969124	-0.145654598	-0.151019756	TRUE
98	GTA	CTA	34	34.5	0.000138487	0.986578757	V	L	mergedpre1203	1203	1	1.5	3.21E-05	0.995059797	post1203R1	1203	GTA98CTA	V98L	0.232142491	1.008596414	0.230163907	-2.11926648	-2.131615481	TRUE
102	CTA	CTA	245743	245743.5	0.994019545	0.994019545	L	L	mergedpre1203	1203	46013	46013.5	0.99149931	0.99149931	post1203R1	1203	CTA102CTA	L102L	0.997464602	0.997464602	1	0	0.00366245	TRUE
106	CTA	CTA	246740	246740.5	0.99049609	0.99049609	L	L	mergedpre1203	1203	46299	46299.5	0.992337699	0.992337699	post1203R1	1203	CTA106CTA	L106L	1.001859279	1.001859279	1	0	-0.002679882	TRUE
109	CTG	CTA	41	41.5	0.000166529	0.994247731	L	L	mergedpre1203	1203	2	2.5	5.36E-05	0.995574178	post1203R1	1203	CTG109CTA	L109L	0.321754247	1.001334121	0.321325559	-1.637892353	-1.639815801	TRUE
72	CTG	CTC	65	65.5	0.000262946	0.985662442	L	L	mergedpre1203	1203	4	4.5	9.65E-05	0.989334791	post1203R1	1203	CTG72CTC	L72L	0.366879095	1.003725767	0.365517263	-1.45198855	-1.457353708	TRUE
85	GTC	CTC	16	16.5	6.62E-05	0.987002849	V	L	mergedpre1203	1203	1	1.5	3.21E-05	0.990387501	post1203R1	1203	GTC85CTC	V85L	0.485486266	1.003429221	0.483827115	-1.047436469	-1.052375326	TRUE
102	CTA	CTC	202	202.5	0.000819102	0.994019545	L	L	mergedpre1203	1203	16	16.5	0.000355542	0.99149931	post1203R1	1203	CTA102CTC	L102L	0.434063412	0.997464602	0.435166732	-1.200359825	-1.196697375	TRUE
109	CTG	CTC	51	51.5	0.000206656	0.994247731	L	L	mergedpre1203	1203	4	4.5	9.64E-05	0.995574178	post1203R1	1203	CTG109CTC	L109L	0.466699849	1.001334121	0.466078044	-1.101356542	-1.10327999	TRUE
15	AGG	CTG	236	236.5	0.000949166	0.981307642	R	L	mergedpre1203	1203	10	10.5	0.000225042	0.990794719	post1203R1	1203	AGG15CTG	R15L	0.237094137	1.009667791	0.234823909	-2.090348788	-2.104229471	TRUE
16	ATG	CTG	515	515.5	0.002068786	0.990061401	M	L	mergedpre1203	1203	29	29.5	0.00063226	0.995016932	post1203R1	1203	ATG16CTG	M16L	0.305619041	1.005005276	0.304096952	-1.717396738	-1.724599813	TRUE
27	CAT	CTG	295	295.5	0.001185899	0.988448017	H	L	mergedpre1203	1203	11	11.5	0.000246474	0.987772729	post1203R1	1203	CAT27CTG	H27L	0.207837511	0.99931682	0.207979598	-2.265486081	-2.264500124	TRUE
28	CAT	CTG	102	102.5	0.000411384	0.992898109	H	L	mergedpre1203	1203	3	3.5	7.50E-05	0.993688114	post1203R1	1203	CAT28CTG	H28L	0.182345328	1.000795655	0.182200359	-2.456402294	-2.457549725	TRUE
30	TAT	CTG	4	4.5	1.82E-05	0.98715722	Y	L	mergedpre1203	1203	22	22.5	0.00048434	0.979733075	post1203R1	1203	TAT30CTG	Y30L	26.6463244	0.992479268	26.84824283	4.746755764	4.757646893	TRUE
34	AAG	CTG	889	889.5	0.00357011	0.968663707	K	L	mergedpre1203	1203	571	571.5	0.012248703	0.969190707	post1203R1	1203	AAG34CTG	K34L	3.430903802	1.000544048	3.429038241	1.777803993	1.777019312	TRUE
36	AGG	CTG	37	37.5	0.000151384	0.978097814	R	L	mergedpre1203	1203	0	0.5	1.08E-05	0.988216177	post1203R1	1203	AGG36CTG	R36L	0.071087484	1.010344939	0.070359618	-3.829108546	-3.84395647	TRUE
38	TGG	CTG	19	19.5	7.83E-05	0.984201359	W	L	mergedpre1203	1203	11	11.5	0.000246474	0.982564619	post1203R1	1203	TGG38CTG	W38L	3.149398625	0.998336987	3.15464484	1.657477591	1.659878809	TRUE
41	AGA	CTG	131	131.5	0.000527778	0.995237961	R	L	mergedpre1203	1203	80	80.5	0.00172532	0.990451798	post1203R1	1203	AGA41CTG	R41L	3.269029539	0.995190936	3.28482648	1.715817163	1.722771912	TRUE
44	TAT	CTG	278	278.5	0.001118604	0.956535098	Y	L	mergedpre1203	1203	13	13.5	0.00028947	0.97936188	post1203R1	1203	TAT44CTG	Y44L	0.258777627	1.023864029	0.252746087	-1.984239336	-2.018263472	TRUE
54	GAA	CTG	18	18.5	7.43E-05	0.987442835	E	L	mergedpre1203	1203	3	3.5	7.50E-05	0.983415879	post1203R1	1203	GAA54CTG	E54L	1.010262401	0.995921833	1.014399291	0.020625642	0.026521222	TRUE
57	ATC	CTG	152	152.5	0.000612209	0.995228785	I	L	mergedpre1203	1203	8	8.5	0.000182224	0.994672641	post1203R1	1203	ATC57CTG	I57L	0.297649334	0.999441189	0.297815756	-1.747508011	-1.746701592	TRUE
58	CCA	CTG	294	294.5	0.001182674	0.984436493	P	L	mergedpre1203	1203	23	23.5	0.000503935	0.991518881	post1203R1	1203	CCA58CTG	P58L	0.426097989	1.007194358	0.423054384	-1.24108496	-1.251427066	TRUE
63	GAA	CTG	496	496.5	0.002013488	0.990086663	E	L	mergedpre1203	1203	28	28.5	0.000615232	0.984554443	post1203R1	1203	GAA63CTG	E63L	0.305555237	0.994412388	0.307272154	-1.702411062	-1.694327235	TRUE
67	ACA	CTG	552	552.5	0.002217887	0.991435545	T	L	mergedpre1203	1203	19	19.5	0.00041798	0.991736866	post1203R1	1203	ACA67CTG	T67L	0.188458469	1.000303924	0.188401209	-2.408119871	-2.408558274	TRUE
68	ACA	CTG	17	17.5	7.02E-05	0.997465087	T	L	mergedpre1203	1203	1	1.5	3.22E-05	0.98642015	post1203R1	1203	ACA68CTG	T68L	0.45773266	0.988926994	0.462857888	-1.111358787	-1.095294711	TRUE
72	CTG	CTG	245529	245529.5	0.985662442	0.985662442	L	L	mergedpre1203	1203	46149	46149.5	0.989334791	0.989334791	post1203R1	1203	CTG72CTG	L72L	1.003725767	1.003725767	1	0	-0.005365158	TRUE
74	ACA	CTG	23	23.5	9.43E-05	0.988211514	T	L	mergedpre1203	1203	4	4.5	9.65E-05	0.981742747	post1203R1	1203	ACA74CTG	T74L	1.022745096	0.993454067	1.029484029	0.041921449	0.05139628	TRUE
78	GAC	CTG	447	447.5	0.001796612	0.983722097	D	L	mergedpre1203	1203	13	13.5	0.00028942	0.993493408	post1203R1	1203	GAC78CTG	D78L	0.161092191	1.009932999	0.1595078	-2.648301118	-2.662560703	TRUE
81	TTG	CTG	7012	7012.5	0.028169665	0.96713037	L	L	mergedpre1203	1203	12	12.5	0.00026797	0.985797586	post1203R1	1203	TTG81CTG	L81L	0.009512718	1.019301655	0.009332584	-6.743507763	-6.771088832	TRUE
83	CAG	CTG	36	36.5	0.000146518	0.985358227	Q	L	mergedpre1203	1203	7	7.5	0.000160744	0.987408376	post1203R1	1203	CAG83CTG	Q83L	1.097094157	1.002080613	1.094816268	0.130688777	0.127690205	TRUE
85	GTC	CTG	193	193.5	0.000776578	0.987002849	V	L	mergedpre1203	1203	10	10.5	0.000225042	0.990387501	post1203R1	1203	GTC85CTG	V85L	0.289786376	1.003429221	0.28879603	-1.791877184	-1.796816041	TRUE
90	AGG	CTG	131	131.5	0.000530419	0.987320353	R	L	mergedpre1203	1203	0	0.5	1.08E-05	0.994435835	post1203R1	1203	AGG90CTG	R90L	0.020290374	1.007206862	0.02014519	-5.633420757	-5.643780774	TRUE
91	AAA	CTG	179	179.5	0.000724109	0.977266218	K	L	mergedpre1203	1203	37	37.5	0.000807146	0.987462333	post1203R1	1203	AAA91CTG	K91L	1.114675277	1.010433304	1.103165615	0.141649395	0.126675299	TRUE
92	GGG	CTG	16	16.5	6.63E-05	0.925155195	G	L	mergedpre1203	1203	0	0.5	1.07E-05	0.982006987	post1203R1	1203	GGG92CTG	G92L	0.16174909	1.061451087	0.152384873	-2.714208395	-2.800246286	TRUE
94	TAT	CTG	243	243.5	0.000977405	0.992002135	Y	L	mergedpre1203	1203	9	9.5	0.000203609	0.997803163	post1203R1	1203	TAT94CTG	Y94L	0.208316085	1.005847798	0.207104977	-2.271565869	-2.279977886	TRUE
97	CAA	CTG	103	103.5	0.000415579	0.992083919	Q	L	mergedpre1203	1203	1	1.5	3.21E-05	0.994888336	post1203R1	1203	CAA97CTG	Q97L	0.077359087	1.002826795	0.077141025	-3.696357868	-3.700430317	TRUE
100	CCT	CTG	31	31.5	0.000126417	0.994564061	P	L	mergedpre1203	1203	0	0.5	1.07E-05	0.993259462	post1203R1	1203	CCT100CTG	P100L	0.084769144	0.998688271	0.084880484	-3.5584233	-3.556529632	TRUE
102	CTA	CTG	135	135.5	0.00054809	0.994019545	L	L	mergedpre1203	1203	7	7.5	0.00016161	0.99149931	post1203R1	1203	CTA102CTG	L102L	0.294860251	0.997464602	0.295609739	-1.758234292	-1.754571842	TRUE
105	CAA	CTG	154	154.5	0.000620161	0.990982583	Q	L	mergedpre1203	1203	8	8.5	0.000182177	0.99340949	post1203R1	1203	CAA105CTG	Q105L	0.293757259	1.002448991	0.293039608	-1.770832417	-1.774361245	TRUE
108	CAT	CTG	217	217.5	0.000872982	0.993865043	H	L	mergedpre1203	1203	3	3.5	7.50E-05	0.995359853	post1203R1	1203	CAT108CTG	H108L	0.085928372	1.001504037	0.085799327	-3.542889865	-3.545058102	TRUE
109	CTG	CTG	247772	247772.5	0.994247731	0.994247731	L	L	mergedpre1203	1203	46451	46451.5	0.995574178	0.995574178	post1203R1	1203	CTG109CTG	L109L	1.001334121	1.001334121	1	0	-0.001923448	TRUE
112	TTT	CTG	115	115.5	0.000463593	0.979728347	F	L	mergedpre1203	1203	74	74.5	0.001596725	0.982243131	post1203R1	1203	TTT112CTG	F112L	3.444239737	1.002566818	3.435421636	1.780487174	1.776788784	TRUE
114	TGT	CTG	228	228.5	0.000917059	0.979634059	C	L	mergedpre1203	1203	105	105.5	0.002261134	0.978513867	post1203R1	1203	TGT114CTG	C114L	2.465635741	0.99885652	2.468458374	1.303610317	1.305260955	TRUE
27	CAT	CTT	40	40.5	0.000162534	0.988448017	H	L	mergedpre1203	1203	5	5.5	0.000117879	0.987772729	post1203R1	1203	CAT27CTT	H27L	0.725255854	0.99931682	0.725751673	-0.462452102	-0.461466144	TRUE
28	CAT	CTT	21	21.5	8.63E-05	0.992898109	H	L	mergedpre1203	1203	3	3.5	7.50E-05	0.993688114	post1203R1	1203	CAT28CTT	H28L	0.869320748	1.000795655	0.868629618	-0.203186949	-0.20433438	TRUE
72	CTG	CTT	66	66.5	0.00026696	0.985662442	L	L	mergedpre1203	1203	15	15.5	0.000332283	0.989334791	post1203R1	1203	CTG72CTT	L72L	1.244691734	1.003725767	1.240071517	0.310423325	0.305058167	TRUE
102	CTA	CTT	17	17.5	7.08E-05	0.994019545	L	L	mergedpre1203	1203	3	3.5	7.54E-05	0.99149931	post1203R1	1203	CTA102CTT	L102L	1.065428374	0.997464602	1.068136525	0.095096059	0.098758509	TRUE
106	CTA	CTT	63	63.5	0.00025491	0.99049609	L	L	mergedpre1203	1203	6	6.5	0.000139315	0.992337699	post1203R1	1203	CTA106CTT	L106L	0.546525582	1.001859279	0.545511325	-0.874318948	-0.87699883	TRUE
108	CAT	CTT	37	37.5	0.000150514	0.993865043	H	L	mergedpre1203	1203	7	7.5	0.000160744	0.995359853	post1203R1	1203	CAT108CTT	H108L	1.067966908	1.001504037	1.066363059	0.092698708	0.090530472	TRUE
109	CTG	CTT	83	83.5	0.000335064	0.994247731	L	L	mergedpre1203	1203	13	13.5	0.000289339	0.995574178	post1203R1	1203	CTG109CTT	L109L	0.863534451	1.001334121	0.862383926	-0.213597807	-0.215521254	TRUE
112	TTT	CTT	45	45.5	0.000182628	0.979728347	F	L	mergedpre1203	1203	7	7.5	0.000160744	0.982243131	post1203R1	1203	TTT112CTT	F112L	0.880174843	1.002566818	0.877921378	-0.187836349	-0.19153474	TRUE
115	TTT	CTT	20	20.5	8.23E-05	0.993170835	F	L	mergedpre1203	1203	2	2.5	5.36E-05	0.989273008	post1203R1	1203	TTT115CTT	F115L	0.651215017	0.99607537	0.653780864	-0.613120944	-0.60744776	TRUE
14	GAC	GAA	58	58.5	0.000234763	0.98966443	D	E	mergedpre1203	1203	11	11.5	0.000246474	0.982457456	post1203R1	1203	GAC14GAA	D14E	1.049888019	0.99271776	1.057589641	0.080779951	0.091324443	TRUE
19	AAA	GAA	119	119.5	0.000484917	0.967068262	K	E	mergedpre1203	1203	14	14.5	0.000312608	0.979033719	post1203R1	1203	AAA19GAA	K19E	0.644662674	1.012372919	0.6367838	-0.651124461	-0.668865282	TRUE
45	GAA	GAA	249069	249069.5	0.999660852	0.999660852	E	E	mergedpre1203	1203	46545	46545.5	0.997652985	0.997652985	post1203R1	1203	GAA45GAA	E45E	0.997991451	0.997991451	1	0	0.002900637	TRUE
54	GAA	GAA	245933	245933.5	0.987442835	0.987442835	E	E	mergedpre1203	1203	45867	45867.5	0.983415879	0.983415879	post1203R1	1203	GAA54GAA	E54E	0.995921833	0.995921833	1	0	0.005895581	TRUE
63	GAA	GAA	244142	244142.5	0.990086663	0.990086663	E	E	mergedpre1203	1203	45608	45608.5	0.984554443	0.984554443	post1203R1	1203	GAA63GAA	E63E	0.994412388	0.994412388	1	0	0.008083826	TRUE
75	GGA	GAA	17	17.5	7.03E-05	0.993063586	G	E	mergedpre1203	1203	5	5.5	0.000117904	0.991371549	post1203R1	1203	GGA75GAA	G75E	1.677933214	0.998296144	1.680797051	0.749145535	0.751605777	TRUE
76	GAA	GAA	246474	246474.5	0.989511697	0.989511697	E	E	mergedpre1203	1203	46286	46286.5	0.992293015	0.992293015	post1203R1	1203	GAA76GAA	E76E	1.002810799	1.002810799	1	0	-0.004049438	TRUE
78	GAC	GAA	43	43.5	0.000174643	0.983722097	D	E	mergedpre1203	1203	10	10.5	0.000225105	0.993493408	post1203R1	1203	GAC78GAA	D78E	1.288943266	1.009932999	1.276266116	0.351929179	0.337669594	TRUE
88	GAA	GAA	246754	246754.5	0.990321713	0.990321713	E	E	mergedpre1203	1203	46475	46475.5	0.996088559	0.996088559	post1203R1	1203	GAA88GAA	E88E	1.005823205	1.005823205	1	0	-0.008376742	TRUE
91	AAA	GAA	21	21.5	8.67E-05	0.977266218	K	E	mergedpre1203	1203	0	0.5	1.08E-05	0.987462333	post1203R1	1203	AAA91GAA	K91E	0.124083232	1.010433304	0.122802002	-3.025594017	-3.040568113	TRUE
97	CAA	GAA	27	27.5	0.00011042	0.992083919	Q	E	mergedpre1203	1203	1	1.5	3.21E-05	0.994888336	post1203R1	1203	CAA97GAA	Q97E	0.291151474	1.002826795	0.290330768	-1.784230624	-1.788303073	TRUE
99	GAC	GAA	50	50.5	0.000202676	0.963560438	D	E	mergedpre1203	1203	4	4.5	9.64E-05	0.991030477	post1203R1	1203	GAC99GAA	D99E	0.475865037	1.028508891	0.462674694	-1.111929901	-1.152484166	TRUE
101	GAC	GAA	52007	52007.5	0.2087305	0.77846252	D	E	mergedpre1203	1203	14291	14291.5	0.306303313	0.685509452	post1203R1	1203	GAC101GAA	D101E	1.467458345	0.880594035	1.666441387	0.736770575	0.920221598	TRUE
103	GCA	GAA	37	37.5	0.000150503	0.985276766	A	E	mergedpre1203	1203	11	11.5	0.000246474	0.991094775	post1203R1	1203	GCA103GAA	A103E	1.637667567	1.005904949	1.628053991	0.703148544	0.694654557	TRUE
104	GAC	GAA	38	38.5	0.000154512	0.994523863	D	E	mergedpre1203	1203	6	6.5	0.000139312	0.98920871	post1203R1	1203	GAC104GAA	D104E	0.901624587	0.99465558	0.906469139	-0.141670191	-0.133939146	TRUE
113	GAC	GAA	25	25.5	0.000102327	0.971936421	D	E	mergedpre1203	1203	3	3.5	7.50E-05	0.985050795	post1203R1	1203	GAC113GAA	D113E	0.733083203	1.013493037	0.723323374	-0.467287323	-0.4866235	TRUE
14	GAC	GAC	246612	246612.5	0.98966443	0.98966443	D	D	mergedpre1203	1203	45839	45839.5	0.982457456	0.982457456	post1203R1	1203	GAC14GAC	D14D	0.99271776	0.99271776	1	0	0.010544492	TRUE
43	CAC	GAC	34	34.5	0.000138767	0.986406912	H	D	mergedpre1203	1203	89	89.5	0.001922746	0.968323021	post1203R1	1203	CAC43GAC	H43D	13.85597943	0.981666906	14.1147464	3.819131303	3.845825817	TRUE
58	CCA	GAC	1	1.5	6.02E-06	0.984436493	P	D	mergedpre1203	1203	21	21.5	0.000461047	0.991518881	post1203R1	1203	CCA58GAC	P58D	76.53747346	1.007194358	75.99076868	6.247752266	6.23741016	TRUE
63	GAA	GAC	74	74.5	0.000302125	0.990086663	E	D	mergedpre1203	1203	7	7.5	0.000161903	0.984554443	post1203R1	1203	GAA63GAC	E63D	0.535881932	0.994412388	0.538893058	-0.891929093	-0.883845267	TRUE
78	GAC	GAC	245025	245025.5	0.983722097	0.983722097	D	D	mergedpre1203	1203	46341	46341.5	0.993493408	0.993493408	post1203R1	1203	GAC78GAC	D78D	1.009932999	1.009932999	1	0	-0.014259584	TRUE
85	GTC	GAC	21	21.5	8.63E-05	0.987002849	V	D	mergedpre1203	1203	1	1.5	3.21E-05	0.990387501	post1203R1	1203	GTC85GAC	V85D	0.372582483	1.003429221	0.371309182	-1.429307105	-1.434245962	TRUE
99	GAC	GAC	240086	240086.5	0.963560438	0.963560438	D	D	mergedpre1203	1203	46239	46239.5	0.991030477	0.991030477	post1203R1	1203	GAC99GAC	D99D	1.028508891	1.028508891	1	0	-0.040554265	TRUE
101	GAC	GAC	193962	193962.5	0.77846252	0.77846252	D	D	mergedpre1203	1203	31984	31984.5	0.685509452	0.685509452	post1203R1	1203	GAC101GAC	D101D	0.880594035	0.880594035	1	0	0.183451023	TRUE
104	GAC	GAC	247807	247807.5	0.994523863	0.994523863	D	D	mergedpre1203	1203	46154	46154.5	0.98920871	0.98920871	post1203R1	1203	GAC104GAC	D104D	0.99465558	0.99465558	1	0	0.007731045	TRUE
113	GAC	GAC	242208	242208.5	0.971936421	0.971936421	D	D	mergedpre1203	1203	45960	45960.5	0.985050795	0.985050795	post1203R1	1203	GAC113GAC	D113D	1.013493037	1.013493037	1	0	-0.019336177	TRUE
12	CAA	GAG	214	214.5	0.000860827	0.99391	Q	E	mergedpre1203	1203	63	63.5	0.001360967	0.994888336	post1203R1	1203	CAA12GAG	Q12E	1.580999558	1.000984331	1.579444862	0.659417574	0.657998184	TRUE
15	AGG	GAG	582	582.5	0.002337799	0.981307642	R	E	mergedpre1203	1203	31	31.5	0.000675125	0.990794719	post1203R1	1203	AGG15GAG	R15E	0.288786765	1.009667791	0.286021568	-1.805804153	-1.819684837	TRUE
17	AAG	GAG	849	849.5	0.003409223	0.980393455	K	E	mergedpre1203	1203	263	263.5	0.005647477	0.953995028	post1203R1	1203	AAG17GAG	K17E	1.656529103	0.97307364	1.702367669	0.767542657	0.806921763	TRUE
19	AAA	GAG	584	584.5	0.002371832	0.967068262	K	E	mergedpre1203	1203	19	19.5	0.000420404	0.979033719	post1203R1	1203	AAA19GAG	K19E	0.177248482	1.012372919	0.175082204	-2.513895644	-2.531636464	TRUE
20	ACA	GAG	415	415.5	0.001667764	0.987201769	T	E	mergedpre1203	1203	12	12.5	0.000267907	0.992787946	post1203R1	1203	ACA20GAG	T20E	0.160638394	1.005658597	0.159734521	-2.646251964	-2.654392583	TRUE
24	TTA	GAG	51	51.5	0.000206733	0.983262683	L	E	mergedpre1203	1203	7	7.5	0.000160744	0.988994385	post1203R1	1203	TTA24GAG	L24E	0.777545927	1.005829268	0.773039672	-0.371385641	-0.37977108	TRUE
25	GTA	GAG	610	610.5	0.002502788	0.995000574	V	E	mergedpre1203	1203	21	21.5	0.000466398	0.994587618	post1203R1	1203	GTA25GAG	V25E	0.186351273	0.999584969	0.186428646	-2.423304536	-2.422705648	TRUE
26	AAG	GAG	18	18.5	7.42E-05	0.987195335	K	E	mergedpre1203	1203	2	2.5	5.36E-05	0.987172618	post1203R1	1203	AAG26GAG	K26E	0.721660084	0.999976988	0.721676691	-0.470575435	-0.470542236	TRUE
27	CAT	GAG	8	8.5	3.41E-05	0.988448017	H	E	mergedpre1203	1203	51	51.5	0.001103776	0.987772729	post1203R1	1203	CAT27GAG	H27E	32.35727055	0.99931682	32.3793915	5.017003969	5.017989926	TRUE
28	CAT	GAG	32	32.5	0.000130439	0.992898109	H	E	mergedpre1203	1203	7	7.5	0.000160744	0.993688114	post1203R1	1203	CAT28GAG	H28E	1.232333807	1.000795655	1.231354074	0.300245666	0.299098235	TRUE
30	TAT	GAG	601	601.5	0.002429606	0.98715722	Y	E	mergedpre1203	1203	35	35.5	0.00076418	0.979733075	post1203R1	1203	TAT30GAG	Y30E	0.314528517	0.992479268	0.316911927	-1.657846138	-1.64695501	TRUE
33	AAG	GAG	66	66.5	0.000266875	0.98882936	K	E	mergedpre1203	1203	7	7.5	0.000160744	0.987408376	post1203R1	1203	AAG33GAG	K33E	0.602319163	0.998562963	0.603185964	-0.729325237	-0.72725054	TRUE
34	AAG	GAG	728	728.5	0.002923918	0.968663707	K	E	mergedpre1203	1203	57	57.5	0.001232372	0.969190707	post1203R1	1203	AAG34GAG	K34E	0.421479589	1.000544048	0.421250408	-1.247250011	-1.248034693	TRUE
38	TGG	GAG	251	251.5	0.001009363	0.984201359	W	E	mergedpre1203	1203	44	44.5	0.000953749	0.982564619	post1203R1	1203	TGG38GAG	W38E	0.944901256	0.998336987	0.946475256	-0.079363305	-0.076962087	TRUE
42	CAT	GAG	157	157.5	0.000632497	0.975669945	H	E	mergedpre1203	1203	3	3.5	7.50E-05	0.987685415	post1203R1	1203	CAT42GAG	H42E	0.118614898	1.012315097	0.117171914	-3.093301291	-3.11095971	TRUE
43	CAC	GAG	410	410.5	0.001651121	0.986406912	H	E	mergedpre1203	1203	63	63.5	0.001364183	0.968323021	post1203R1	1203	CAC43GAG	H43E	0.82621648	0.981666906	0.841646464	-0.248713743	-0.222019228	TRUE
44	TAT	GAG	11	11.5	4.62E-05	0.956535098	Y	E	mergedpre1203	1203	45	45.5	0.00097562	0.97936188	post1203R1	1203	TAT44GAG	Y44E	21.12183832	1.023864029	20.62953451	4.366639363	4.332615227	TRUE
45	GAA	GAG	17	17.5	7.02E-05	0.999660852	E	E	mergedpre1203	1203	4	4.5	9.65E-05	0.997652985	post1203R1	1203	GAA45GAG	E45E	1.373232696	0.997991451	1.375996452	0.46047675	0.463377388	TRUE
57	ATC	GAG	189	189.5	0.000760745	0.995228785	I	E	mergedpre1203	1203	9	9.5	0.000203662	0.994672641	post1203R1	1203	ATC57GAG	I57E	0.26771347	0.999441189	0.267863155	-1.900431944	-1.899625525	TRUE
60	GAG	GAG	247537	247537.5	0.993962841	0.993962841	E	E	mergedpre1203	1203	42778	42778.5	0.917619426	0.917619426	post1203R1	1203	GAG60GAG	E60E	0.923192887	0.923192887	1	0	0.115295986	TRUE
61	AAG	GAG	19	19.5	7.84E-05	0.998615209	K	E	mergedpre1203	1203	0	0.5	1.07E-05	0.998745308	post1203R1	1203	AAG61GAG	K61E	0.136811164	1.00013028	0.136793342	-2.869930077	-2.870118019	TRUE
62	GGT	GAG	2	2.5	1.00E-05	0.988769618	G	E	mergedpre1203	1203	44	44.5	0.000954198	0.992334248	post1203R1	1203	GGT62GAG	G62E	95.04274809	1.003605118	94.70133863	6.565312914	6.560121181	TRUE
65	GTA	GAG	114	114.5	0.000459531	0.99659064	V	E	mergedpre1203	1203	3	3.5	7.50E-05	0.995316285	post1203R1	1203	GTA65GAG	V65E	0.163264636	0.998721285	0.163473672	-2.612869793	-2.611023817	TRUE
66	GTA	GAG	77	77.5	0.000311326	0.991108121	V	E	mergedpre1203	1203	2	2.5	5.36E-05	0.996579895	post1203R1	1203	GTA66GAG	V66E	0.172188037	1.005520866	0.171242629	-2.545886202	-2.553829221	TRUE
67	ACA	GAG	571	571.5	0.002294158	0.991435545	T	E	mergedpre1203	1203	246	246.5	0.00528369	0.991736866	post1203R1	1203	ACA67GAG	T67E	2.303106483	1.000303924	2.302406727	1.203142712	1.202704309	TRUE
68	ACA	GAG	34	34.5	0.000138487	0.997465087	T	E	mergedpre1203	1203	6	6.5	0.000139335	0.98642015	post1203R1	1203	ACA68GAG	T68E	1.006127344	0.988926994	1.017392942	0.024876991	0.040941066	TRUE
74	ACA	GAG	285	285.5	0.001146131	0.988211514	T	E	mergedpre1203	1203	3	3.5	7.50E-05	0.981742747	post1203R1	1203	ACA74GAG	T74E	0.065476384	0.993454067	0.065907812	-3.923406714	-3.913931883	TRUE
77	AGA	GAG	176	176.5	0.000708721	0.994677562	R	E	mergedpre1203	1203	2	2.5	5.36E-05	0.997674219	post1203R1	1203	AGA77GAG	R77E	0.075614215	1.003012692	0.075387097	-3.72953857	-3.733878432	TRUE
83	CAG	GAG	81	81.5	0.000327157	0.985358227	Q	E	mergedpre1203	1203	229	229.5	0.004918771	0.987408376	post1203R1	1203	CAG83GAG	Q83E	15.0349014	1.002080613	15.00368454	3.90724493	3.904246358	TRUE
84	GGA	GAG	17	17.5	7.02E-05	0.987203824	G	E	mergedpre1203	1203	0	0.5	1.07E-05	0.983443354	post1203R1	1203	GGA84GAG	G84E	0.152585072	0.996190787	0.153168524	-2.706808244	-2.701302218	TRUE
85	GTC	GAG	270	270.5	0.001085604	0.987002849	V	E	mergedpre1203	1203	11	11.5	0.000246474	0.990387501	post1203R1	1203	GTC85GAG	V85E	0.227038864	1.003429221	0.226262958	-2.143927679	-2.148866536	TRUE
89	TGG	GAG	1217	1217.5	0.004887007	0.982332517	W	E	mergedpre1203	1203	55	55.5	0.001189507	0.994266792	post1203R1	1203	TGG89GAG	W89E	0.243401877	1.012148916	0.240480302	-2.05600937	-2.073430938	TRUE
91	AAA	GAG	209	209.5	0.00084513	0.977266218	K	E	mergedpre1203	1203	24	24.5	0.000527335	0.987462333	post1203R1	1203	AAA91GAG	K91E	0.623969858	1.010433304	0.617527011	-0.695425852	-0.710399948	TRUE
92	GGG	GAG	543	543.5	0.002182363	0.925155195	G	E	mergedpre1203	1203	35	35.5	0.000760872	0.982006987	post1203R1	1203	GGG92GAG	G92E	0.348645922	1.061451087	0.328461599	-1.606203381	-1.692241273	TRUE
99	GAC	GAG	34	34.5	0.000138462	0.963560438	D	E	mergedpre1203	1203	71	71.5	0.001532427	0.991030477	post1203R1	1203	GAC99GAG	D99E	11.06750198	1.028508891	10.76072562	3.427703461	3.387149195	TRUE
101	GAC	GAG	32	32.5	0.000130438	0.77846252	D	E	mergedpre1203	1203	4	4.5	9.64E-05	0.685509452	post1203R1	1203	GAC101GAG	D101E	0.739406219	0.880594035	0.839667531	-0.252109893	-0.06865887	TRUE
102	CTA	GAG	10	10.5	4.25E-05	0.994019545	L	E	mergedpre1203	1203	65	65.5	0.001411395	0.99149931	post1203R1	1203	CTA102GAG	L102E	33.23121834	0.997464602	33.31568686	5.058129732	5.061792183	TRUE
103	GCA	GAG	168	168.5	0.000676261	0.985276766	A	E	mergedpre1203	1203	10	10.5	0.000225042	0.991094775	post1203R1	1203	GCA103GAG	A103E	0.332773373	1.005904949	0.330819899	-1.59588208	-1.604376067	TRUE
104	GAC	GAG	24	24.5	9.83E-05	0.994523863	D	E	mergedpre1203	1203	7	7.5	0.000160744	0.98920871	post1203R1	1203	GAC104GAG	D104E	1.634813812	0.99465558	1.643597889	0.716857383	0.724588428	TRUE
112	TTT	GAG	734	734.5	0.00294813	0.979728347	F	E	mergedpre1203	1203	248	248.5	0.005325989	0.982243131	post1203R1	1203	TTT112GAG	F112E	1.806565355	1.002566818	1.801940103	0.849551056	0.845852665	TRUE
113	GAC	GAG	51	51.5	0.00020666	0.971936421	D	E	mergedpre1203	1203	0	0.5	1.07E-05	0.985050795	post1203R1	1203	GAC113GAG	D113E	0.051854706	1.013493037	0.051164344	-4.28871743	-4.308053607	TRUE
114	TGT	GAG	1003	1003.5	0.004027436	0.979634059	C	E	mergedpre1203	1203	275	275.5	0.005904668	0.978513867	post1203R1	1203	TGT114GAG	C114E	1.46611112	0.99885652	1.467789509	0.553645091	0.555295728	TRUE
14	GAC	GAT	587	587.5	0.002357658	0.98966443	D	D	mergedpre1203	1203	63	63.5	0.001360967	0.982457456	post1203R1	1203	GAC14GAT	D14D	0.577253879	0.99271776	0.581488417	-0.78217764	-0.771633149	TRUE
19	AAA	GAT	723	723.5	0.002935877	0.967068262	K	D	mergedpre1203	1203	28	28.5	0.000614436	0.979033719	post1203R1	1203	AAA19GAT	K19D	0.209285313	1.012372919	0.206727491	-2.274197841	-2.291938661	TRUE
20	ACA	GAT	254	254.5	0.00102153	0.987201769	T	D	mergedpre1203	1203	12	12.5	0.000267907	0.992787946	post1203R1	1203	ACA20GAT	T20D	0.262260325	1.005658597	0.26078465	-1.939069143	-1.947209762	TRUE
24	TTA	GAT	1810	1810.5	0.007267757	0.983262683	L	D	mergedpre1203	1203	121	121.5	0.002604055	0.988994385	post1203R1	1203	TTA24GAT	L24D	0.35830244	1.005829268	0.356225903	-1.489135668	-1.497521107	TRUE
25	GTA	GAT	46	46.5	0.00019063	0.995000574	V	D	mergedpre1203	1203	2	2.5	5.42E-05	0.994587618	post1203R1	1203	GTA25GAT	V25D	0.284489752	0.999584969	0.284607873	-1.812952521	-1.812353634	TRUE
27	CAT	GAT	121	121.5	0.000487603	0.988448017	H	D	mergedpre1203	1203	17	17.5	0.00037507	0.987772729	post1203R1	1203	CAT27GAT	H27D	0.769210755	0.99931682	0.769736623	-0.377563204	-0.376577247	TRUE
31	GTT	GAT	1096	1096.5	0.004401211	0.985672484	V	D	mergedpre1203	1203	91	91.5	0.001961078	0.990944747	post1203R1	1203	GTT31GAT	V31D	0.445577063	1.005348899	0.443206397	-1.173949391	-1.181645656	TRUE
33	AAG	GAT	55	55.5	0.000222731	0.98882936	K	D	mergedpre1203	1203	87	87.5	0.001875348	0.987408376	post1203R1	1203	AAG33GAT	K33D	8.419806922	0.998562963	8.431923909	3.075861848	3.077936545	TRUE
35	GCT	GAT	42	42.5	0.000170548	0.998657688	A	D	mergedpre1203	1203	7	7.5	0.000160744	0.998596168	post1203R1	1203	GCT35GAT	A35D	0.942516635	0.999938397	0.942574701	-0.085321135	-0.085232258	TRUE
36	AGG	GAT	1185	1185.5	0.004785742	0.978097814	R	D	mergedpre1203	1203	260	260.5	0.005606732	0.988216177	post1203R1	1203	AGG36GAT	R36D	1.171549315	1.010344939	1.159553801	0.213569759	0.198721835	TRUE
37	AGA	GAT	39	39.5	0.000158513	0.998063734	R	D	mergedpre1203	1203	141	141.5	0.003032706	0.989573064	post1203R1	1203	AGA37GAT	R37D	19.13222935	0.991492857	19.29638646	4.270258801	4.282584517	TRUE
38	TGG	GAT	247	247.5	0.00099331	0.984201359	W	D	mergedpre1203	1203	10	10.5	0.000225042	0.982564619	post1203R1	1203	TGG38GAT	W38D	0.22655753	0.998336987	0.226934925	-2.139649438	-2.13724822	TRUE
39	TTT	GAT	2325	2325.5	0.009334222	0.974955547	F	D	mergedpre1203	1203	108	108.5	0.002325432	0.991180505	post1203R1	1203	TTT39GAT	F39D	0.249129701	1.016641742	0.245051615	-2.028842441	-2.052653812	TRUE
41	AGA	GAT	446	446.5	0.001792036	0.995237961	R	D	mergedpre1203	1203	13	13.5	0.000289339	0.990451798	post1203R1	1203	AGA41GAT	R41D	0.161458541	0.995190936	0.162238757	-2.623809589	-2.61685484	TRUE
42	CAT	GAT	12	12.5	5.02E-05	0.975669945	H	D	mergedpre1203	1203	31	31.5	0.000675212	0.987685415	post1203R1	1203	CAT42GAT	H42D	13.45092943	1.012315097	13.2872951	3.731975539	3.71431712	TRUE
43	CAC	GAT	58	58.5	0.0002353	0.986406912	H	D	mergedpre1203	1203	12	12.5	0.00026854	0.968323021	post1203R1	1203	CAC43GAT	H43D	1.141267465	0.981666906	1.162581174	0.217331452	0.244025967	TRUE
44	TAT	GAT	22	22.5	9.04E-05	0.956535098	Y	D	mergedpre1203	1203	1	1.5	3.22E-05	0.97936188	post1203R1	1203	TAT44GAT	Y44D	0.355899107	1.023864029	0.347603878	-1.524483917	-1.558508053	TRUE
48	CAT	GAT	317	317.5	0.001275546	0.994377554	H	D	mergedpre1203	1203	7	7.5	0.000160844	0.997201312	post1203R1	1203	CAT48GAT	H48D	0.126098236	1.002839725	0.125741166	-2.991471053	-2.995562104	TRUE
49	CCA	GAT	328	328.5	0.001320529	0.988195639	P	D	mergedpre1203	1203	2	2.5	5.36E-05	0.989111779	post1203R1	1203	CCA49GAT	P49D	0.040617488	1.000927083	0.040579867	-4.623092042	-4.62442892	TRUE
50	AAA	GAT	375	375.5	0.001508796	0.987911554	K	D	mergedpre1203	1203	13	13.5	0.000289507	0.992161867	post1203R1	1203	AAA50GAT	K50D	0.191879521	1.004302321	0.19105753	-2.387920974	-2.394114597	TRUE
59	CTA	GAT	1	1.5	6.03E-06	0.973039472	L	D	mergedpre1203	1203	21	21.5	0.000461057	0.991325699	post1203R1	1203	CTA59GAT	L59D	76.5163693	1.018792894	75.10493033	6.230835713	6.203974911	TRUE
60	GAG	GAT	33	33.5	0.000134516	0.993962841	E	D	mergedpre1203	1203	19	19.5	0.000418284	0.917619426	post1203R1	1203	GAG60GAT	E60D	3.109551131	0.923192887	3.368257245	1.752002326	1.867298312	TRUE
62	GGT	GAT	39	39.5	0.000158627	0.988769618	G	D	mergedpre1203	1203	3	3.5	7.50E-05	0.992334248	post1203R1	1203	GGT62GAT	G62D	0.473118501	1.003605118	0.471418981	-1.084918249	-1.090109981	TRUE
66	GTA	GAT	57	57.5	0.000230984	0.991108121	V	D	mergedpre1203	1203	0	0.5	1.07E-05	0.996579895	post1203R1	1203	GTA66GAT	V66D	0.046415906	1.005520866	0.046161057	-4.437179942	-4.445122962	TRUE
67	ACA	GAT	205	205.5	0.000824933	0.991435545	T	D	mergedpre1203	1203	4	4.5	9.65E-05	0.991736866	post1203R1	1203	ACA67GAT	T67D	0.116926787	1.000303924	0.116891261	-3.096761018	-3.097199421	TRUE
68	ACA	GAT	219	219.5	0.000881098	0.997465087	T	D	mergedpre1203	1203	11	11.5	0.000246517	0.98642015	post1203R1	1203	ACA68GAT	T68D	0.27978344	0.988926994	0.282916173	-1.821553444	-1.805489369	TRUE
72	CTG	GAT	115	115.5	0.000463667	0.985662442	L	D	mergedpre1203	1203	2	2.5	5.36E-05	0.989334791	post1203R1	1203	CTG72GAT	L72D	0.115587209	1.003725767	0.115158156	-3.118311496	-3.123676654	TRUE
73	CAT	GAT	649	649.5	0.002606748	0.993929628	H	D	mergedpre1203	1203	24	24.5	0.000525165	0.996323845	post1203R1	1203	CAT73GAT	H73D	0.201463664	1.002408839	0.200979536	-2.314879482	-2.318350524	TRUE
75	GGA	GAT	24	24.5	9.84E-05	0.993063586	G	D	mergedpre1203	1203	223	223.5	0.004791202	0.991371549	post1203R1	1203	GGA75GAT	G75D	48.70364589	0.998296144	48.78677153	5.608418111	5.610878352	TRUE
76	GAA	GAT	166	166.5	0.000668441	0.989511697	E	D	mergedpre1203	1203	4	4.5	9.65E-05	0.992293015	post1203R1	1203	GAA76GAT	E76D	0.144322795	1.002810799	0.143918269	-2.796678352	-2.80072779	TRUE
78	GAC	GAT	677	677.5	0.00272001	0.983722097	D	D	mergedpre1203	1203	22	22.5	0.000482367	0.993493408	post1203R1	1203	GAC78GAT	D78D	0.177340112	1.009932999	0.175595918	-2.509668788	-2.523928373	TRUE
82	GGT	GAT	66	66.5	0.000266939	0.988621995	G	D	mergedpre1203	1203	9	9.5	0.000203609	0.990323203	post1203R1	1203	GGT82GAT	G82D	0.762756961	1.001720787	0.761446673	-0.393185091	-0.395665529	TRUE
84	GGA	GAT	488	488.5	0.001960462	0.987203824	G	D	mergedpre1203	1203	43	43.5	0.000932316	0.983443354	post1203R1	1203	GGA84GAT	G84D	0.47555941	0.996190787	0.477377845	-1.066796484	-1.061290457	TRUE
85	GTC	GAT	21	21.5	8.63E-05	0.987002849	V	D	mergedpre1203	1203	0	0.5	1.07E-05	0.990387501	post1203R1	1203	GTC85GAT	V85D	0.124194161	1.003429221	0.123769727	-3.014269605	-3.019208462	TRUE
88	GAA	GAT	47	47.5	0.000190636	0.990321713	E	D	mergedpre1203	1203	3	3.5	7.50E-05	0.996088559	post1203R1	1203	GAA88GAT	E88D	0.393493077	1.005823205	0.391214953	-1.353966583	-1.362343325	TRUE
92	GGG	GAT	195	195.5	0.000785008	0.925155195	G	D	mergedpre1203	1203	4	4.5	9.64E-05	0.982006987	post1203R1	1203	GGG92GAT	G92D	0.122863119	1.061451087	0.115750147	-3.110914071	-3.196951963	TRUE
94	TAT	GAT	818	818.5	0.003285446	0.992002135	Y	D	mergedpre1203	1203	15	15.5	0.000332205	0.997803163	post1203R1	1203	TAT94GAT	Y94D	0.101113974	1.005847798	0.100526118	-3.314357717	-3.322769734	TRUE
95	AGC	GAT	75	75.5	0.000303135	0.989374217	S	D	mergedpre1203	1203	129	129.5	0.002775515	0.977549402	post1203R1	1203	AGC95GAT	S95D	9.15603948	0.988048188	9.266794469	3.212070374	3.229417065	TRUE
97	CAA	GAT	42	42.5	0.000170648	0.992083919	Q	D	mergedpre1203	1203	73	73.5	0.001575293	0.994888336	post1203R1	1203	CAA97GAT	Q97D	9.231214368	1.002826795	9.205193178	3.202447998	3.198375549	TRUE
98	GTA	GAT	147	147.5	0.000592084	0.986578757	V	D	mergedpre1203	1203	8	8.5	0.000182177	0.995059797	post1203R1	1203	GTA98GAT	V98D	0.307687166	1.008596414	0.305064704	-1.712812827	-1.725161828	TRUE
102	CTA	GAT	216	216.5	0.000875731	0.994019545	L	D	mergedpre1203	1203	4	4.5	9.70E-05	0.99149931	post1203R1	1203	CTA102GAT	L102D	0.110725813	0.997464602	0.11100726	-3.17127406	-3.167611609	TRUE
106	CTA	GAT	20	20.5	8.23E-05	0.99049609	L	D	mergedpre1203	1203	69	69.5	0.001489594	0.992337699	post1203R1	1203	CTA106GAT	L106D	18.1009683	1.001859279	18.06737601	4.175315089	4.172635207	TRUE
108	CAT	GAT	32	32.5	0.000130446	0.993865043	H	D	mergedpre1203	1203	0	0.5	1.07E-05	0.995359853	post1203R1	1203	CAT108GAT	H108D	0.082151301	1.001504037	0.082027928	-3.60774101	-3.609909246	TRUE
111	TAC	GAT	317	317.5	0.001274164	0.994178977	Y	D	mergedpre1203	1203	11	11.5	0.000246474	0.996967294	post1203R1	1203	TAC111GAT	Y111D	0.193440053	1.002804643	0.19289904	-2.374082132	-2.378122713	TRUE
112	TTT	GAT	27	27.5	0.000110379	0.979728347	F	D	mergedpre1203	1203	6	6.5	0.000139312	0.982243131	post1203R1	1203	TTT112GAT	F112D	1.26211738	1.002566818	1.258886049	0.3321477	0.328449309	TRUE
113	GAC	GAT	383	383.5	0.001538912	0.971936421	D	D	mergedpre1203	1203	78	78.5	0.001682455	0.985050795	post1203R1	1203	GAC113GAT	D113D	1.093275695	1.013493037	1.078720479	0.109321079	0.089984902	TRUE
114	TGT	GAT	583	583.5	0.002341812	0.979634059	C	D	mergedpre1203	1203	35	35.5	0.000760856	0.978513867	post1203R1	1203	TGT114GAT	C114D	0.324900331	0.99885652	0.325272274	-1.620280243	-1.618629605	TRUE
20	ACA	GCA	20	20.5	8.23E-05	0.987201769	T	A	mergedpre1203	1203	3	3.5	7.50E-05	0.992787946	post1203R1	1203	ACA20GCA	T20A	0.911642476	1.005658597	0.906512885	-0.141600569	-0.149741188	TRUE
35	GCT	GCA	33	33.5	0.000134432	0.998657688	A	A	mergedpre1203	1203	0	0.5	1.07E-05	0.998596168	post1203R1	1203	GCT35GCA	A35A	0.079715337	0.999938397	0.079720248	-3.648909985	-3.648821108	TRUE
58	CCA	GCA	253	253.5	0.001018023	0.984436493	P	A	mergedpre1203	1203	15	15.5	0.000332383	0.991518881	post1203R1	1203	CCA58GCA	P58A	0.326498098	1.007194358	0.324165932	-1.625195614	-1.635537721	TRUE
67	ACA	GCA	74	74.5	0.000299063	0.991435545	T	A	mergedpre1203	1203	4	4.5	9.65E-05	0.991736866	post1203R1	1203	ACA67GCA	T67A	0.322529594	1.000303924	0.322431599	-1.632934955	-1.633373358	TRUE
74	ACA	GCA	35	35.5	0.000142514	0.988211514	T	A	mergedpre1203	1203	6	6.5	0.000139368	0.981742747	post1203R1	1203	ACA74GCA	T74A	0.977929974	0.993454067	0.984373618	-0.022722102	-0.013247271	TRUE
84	GGA	GCA	31	31.5	0.000126417	0.987203824	G	A	mergedpre1203	1203	2	2.5	5.36E-05	0.983443354	post1203R1	1203	GGA84GCA	G84A	0.423847422	0.996190787	0.425468121	-1.232877056	-1.227371029	TRUE
103	GCA	GCA	245495	245495.5	0.985276766	0.985276766	A	A	mergedpre1203	1203	46242	46242.5	0.991094775	0.991094775	post1203R1	1203	GCA103GCA	A103A	1.005904949	1.005904949	1	0	-0.008493987	TRUE
35	GCT	GCC	24	24.5	9.83E-05	0.998657688	A	A	mergedpre1203	1203	6	6.5	0.000139312	0.998596168	post1203R1	1203	GCT35GCC	A35A	1.416980792	0.999938397	1.417068088	0.502909079	0.502997957	TRUE
99	GAC	GCC	23	23.5	9.43E-05	0.963560438	D	A	mergedpre1203	1203	1	1.5	3.21E-05	0.991030477	post1203R1	1203	GAC99GCC	D99A	0.340867863	1.028508891	0.331419462	-1.59326977	-1.633824036	TRUE
13	GTG	GCG	21	21.5	8.63E-05	0.982201043	V	A	mergedpre1203	1203	2	2.5	5.36E-05	0.974163059	post1203R1	1203	GTG13GCG	V13A	0.62104557	0.991816355	0.626169922	-0.675373885	-0.663518806	TRUE
92	GGG	GCG	142	142.5	0.000572193	0.925155195	G	A	mergedpre1203	1203	9	9.5	0.000203614	0.982006987	post1203R1	1203	GGG92GCG	G92A	0.355847997	1.061451087	0.335246722	-1.576704871	-1.662742763	TRUE
103	GCA	GCG	55	55.5	0.000222745	0.985276766	A	A	mergedpre1203	1203	6	6.5	0.000139312	0.991094775	post1203R1	1203	GCA103GCG	A103A	0.625431209	1.005904949	0.62175975	-0.68557087	-0.694064857	TRUE
14	GAC	GCT	269	269.5	0.001081513	0.98966443	D	A	mergedpre1203	1203	9	9.5	0.000203609	0.982457456	post1203R1	1203	GAC14GCT	D14A	0.188263376	0.99271776	0.189644412	-2.398631235	-2.388086743	TRUE
15	AGG	GCT	642	642.5	0.002578602	0.981307642	R	A	mergedpre1203	1203	34	34.5	0.000739423	0.990794719	post1203R1	1203	AGG15GCT	R15A	0.286753432	1.009667791	0.284007705	-1.815998025	-1.829878708	TRUE
16	ATG	GCT	33	33.5	0.000134441	0.990061401	M	A	mergedpre1203	1203	3	3.5	7.50E-05	0.995016932	post1203R1	1203	ATG16GCT	M16A	0.557969295	1.005005276	0.555190413	-0.848945438	-0.856148513	TRUE
19	AAA	GCT	158	158.5	0.000643174	0.967068262	K	A	mergedpre1203	1203	33	33.5	0.000722232	0.979033719	post1203R1	1203	AAA19GCT	K19A	1.122917807	1.012372919	1.109193842	0.149511512	0.131770692	TRUE
25	GTA	GCT	18	18.5	7.58E-05	0.995000574	V	A	mergedpre1203	1203	6	6.5	0.000141004	0.994587618	post1203R1	1203	GTA25GCT	V25A	1.859178976	0.999584969	1.859950914	0.895264547	0.895863435	TRUE
29	ATG	GCT	1	1.5	6.02E-06	0.98818806	M	A	mergedpre1203	1203	31	31.5	0.000675125	0.988244245	post1203R1	1203	ATG29GCT	M29A	112.1594796	1.000056857	112.1531029	6.809325726	6.809243701	TRUE
33	AAG	GCT	18	18.5	7.42E-05	0.98882936	K	A	mergedpre1203	1203	155	155.5	0.003332762	0.987408376	post1203R1	1203	AAG33GCT	K33A	44.88959919	0.998562963	44.95420004	5.490384007	5.492458704	TRUE
34	AAG	GCT	281	281.5	0.001129832	0.968663707	K	A	mergedpre1203	1203	36	36.5	0.000782288	0.969190707	post1203R1	1203	AAG34GCT	K34A	0.692393089	1.000544048	0.692016598	-0.531121453	-0.531906135	TRUE
35	GCT	GCT	248862	248862.5	0.998657688	0.998657688	A	A	mergedpre1203	1203	46592	46592.5	0.998596168	0.998596168	post1203R1	1203	GCT35GCT	A35A	0.999938397	0.999938397	1	0	8.89E-05	TRUE
39	TTT	GCT	359	359.5	0.001442981	0.974955547	F	A	mergedpre1203	1203	11	11.5	0.000246474	0.991180505	post1203R1	1203	TTT39GCT	F39A	0.170809121	1.016641742	0.16801309	-2.573354453	-2.597165825	TRUE
40	TAT	GCT	220	220.5	0.000885002	0.983156868	Y	A	mergedpre1203	1203	2	2.5	5.36E-05	0.988501436	post1203R1	1203	TAT40GCT	Y40A	0.0605438	1.005436129	0.060216455	-4.053698405	-4.061519842	TRUE
46	AGC	GCT	305	305.5	0.001226982	0.988242264	S	A	mergedpre1203	1203	316	316.5	0.006787476	0.986607334	post1203R1	1203	AGC46GCT	S46A	5.531848381	0.998345619	5.541015332	2.470150359	2.472539103	TRUE
48	CAT	GCT	26	26.5	0.000106463	0.994377554	H	A	mergedpre1203	1203	3	3.5	7.51E-05	0.997201312	post1203R1	1203	CAT48GCT	H48A	0.705039823	1.002839725	0.703043373	-0.508314399	-0.51240545	TRUE
49	CCA	GCT	1	1.5	6.03E-06	0.988195639	P	A	mergedpre1203	1203	42	42.5	0.000911821	0.989111779	post1203R1	1203	CCA49GCT	P49A	151.2189087	1.000927083	151.078846	7.239157859	7.237820981	TRUE
52	AGT	GCT	6	6.5	2.61E-05	0.994117104	S	A	mergedpre1203	1203	41	41.5	0.000889546	0.99679549	post1203R1	1203	AGT52GCT	S52A	34.09179062	1.002694236	34.00018609	5.087470737	5.083589003	TRUE
59	CTA	GCT	1932	1932.5	0.007762977	0.973039472	L	A	mergedpre1203	1203	147	147.5	0.003163064	0.991325699	post1203R1	1203	CTA59GCT	L59A	0.407455019	1.018792894	0.399939007	-1.322148096	-1.349008898	TRUE
63	GAA	GCT	55	55.5	0.000225073	0.990086663	E	A	mergedpre1203	1203	149	149.5	0.003227269	0.984554443	post1203R1	1203	GAA63GCT	E63A	14.33878436	0.994412388	14.41935413	3.849934639	3.858018466	TRUE
66	GTA	GCT	37	37.5	0.000150642	0.991108121	V	A	mergedpre1203	1203	25	25.5	0.000546788	0.996579895	post1203R1	1203	GTA66GCT	V66A	3.629723819	1.005520866	3.609794627	1.85191676	1.843973741	TRUE
71	GGT	GCT	237	237.5	0.000953333	0.993190193	G	A	mergedpre1203	1203	11	11.5	0.000246527	0.992464843	post1203R1	1203	GGT71GCT	G71A	0.258595077	0.999269677	0.258784073	-1.950179265	-1.949125247	TRUE
72	CTG	GCT	161	161.5	0.000648331	0.985662442	L	A	mergedpre1203	1203	22	22.5	0.000482346	0.989334791	post1203R1	1203	CTG72GCT	L72A	0.743980828	1.003725767	0.741219218	-0.432027808	-0.437392966	TRUE
76	GAA	GCT	20	20.5	8.23E-05	0.989511697	E	A	mergedpre1203	1203	4	4.5	9.65E-05	0.992293015	post1203R1	1203	GAA76GCT	E76A	1.172182698	1.002810799	1.168897163	0.22514801	0.221098573	TRUE
77	AGA	GCT	380	380.5	0.001527867	0.994677562	R	A	mergedpre1203	1203	8	8.5	0.000182204	0.997674219	post1203R1	1203	AGA77GCT	R77A	0.119253852	1.003012692	0.118895656	-3.072232094	-3.076571956	TRUE
84	GGA	GCT	273	273.5	0.001097618	0.987203824	G	A	mergedpre1203	1203	7	7.5	0.000160744	0.983443354	post1203R1	1203	GGA84GCT	G84A	0.146448195	0.996190787	0.147008181	-2.766031655	-2.760525628	TRUE
88	GAA	GCT	285	285.5	0.001145822	0.990321713	E	A	mergedpre1203	1203	11	11.5	0.000246474	0.996088559	post1203R1	1203	GAA88GCT	E88A	0.215106924	1.005823205	0.213861564	-2.225250876	-2.233627618	TRUE
89	TGG	GCT	13	13.5	5.42E-05	0.982332517	W	A	mergedpre1203	1203	22	22.5	0.000482232	0.994266792	post1203R1	1203	TGG89GCT	W89A	8.8991527	1.012148916	8.792335356	3.136246414	3.118824847	TRUE
90	AGG	GCT	342	342.5	0.001381511	0.987320353	R	A	mergedpre1203	1203	12	12.5	0.00026906	0.994435835	post1203R1	1203	AGG90GCT	R90A	0.194757968	1.007206862	0.193364418	-2.370605756	-2.380965773	TRUE
91	AAA	GCT	777	777.5	0.003136459	0.977266218	K	A	mergedpre1203	1203	26	26.5	0.000570383	0.987462333	post1203R1	1203	AAA91GCT	K91A	0.181855747	1.010433304	0.179977982	-2.474107672	-2.489081769	TRUE
94	TAT	GCT	129	129.5	0.000519811	0.992002135	Y	A	mergedpre1203	1203	4	4.5	9.64E-05	0.997803163	post1203R1	1203	TAT94GCT	Y94A	0.185541435	1.005847798	0.184462734	-2.438598707	-2.447010724	TRUE
95	AGC	GCT	235	235.5	0.00094554	0.989374217	S	A	mergedpre1203	1203	10	10.5	0.000225042	0.977549402	post1203R1	1203	AGC95GCT	S95A	0.238003436	0.988048188	0.240882418	-2.053599001	-2.036252311	TRUE
98	GTA	GCT	214	214.5	0.000861031	0.986578757	V	A	mergedpre1203	1203	5	5.5	0.000117879	0.995059797	post1203R1	1203	GTA98GCT	V98A	0.136904546	1.008596414	0.135737689	-2.881106743	-2.893455744	TRUE
100	CCT	GCT	26	26.5	0.000106351	0.994564061	P	A	mergedpre1203	1203	4	4.5	9.64E-05	0.993259462	post1203R1	1203	CCT100GCT	P100A	0.906869901	0.998688271	0.908061032	-0.139138829	-0.137245162	TRUE
102	CTA	GCT	156	156.5	0.000633034	0.994019545	L	A	mergedpre1203	1203	4	4.5	9.70E-05	0.99149931	post1203R1	1203	CTA102GCT	L102A	0.153176603	0.997464602	0.153565954	-2.703069692	-2.699407242	TRUE
106	CTA	GCT	66	66.5	0.000266952	0.99049609	L	A	mergedpre1203	1203	5	5.5	0.000117882	0.992337699	post1203R1	1203	CTA106GCT	L106A	0.441582556	1.001859279	0.440763054	-1.181924796	-1.184604678	TRUE
107	ATT	GCT	147	147.5	0.000592227	0.991293263	I	A	mergedpre1203	1203	8	8.5	0.000182177	0.995188392	post1203R1	1203	ATT107GCT	I107A	0.30761306	1.003929341	0.306409075	-1.70646907	-1.712126803	TRUE
110	TAT	GCT	142	142.5	0.000571862	0.994809098	Y	A	mergedpre1203	1203	11	11.5	0.000246474	0.991416263	post1203R1	1203	TAT110GCT	Y110A	0.431003201	0.996589461	0.432478185	-1.209300732	-1.204371954	TRUE
111	TAC	GCT	170	170.5	0.000684236	0.994178977	Y	A	mergedpre1203	1203	9	9.5	0.000203609	0.996967294	post1203R1	1203	TAC111GCT	Y111A	0.297571623	1.002804643	0.296739375	-1.752731722	-1.756772303	TRUE
112	TTT	GCT	236	236.5	0.000949262	0.979728347	F	A	mergedpre1203	1203	46	46.5	0.000996614	0.982243131	post1203R1	1203	TTT112GCT	F112A	1.049882973	1.002566818	1.047195014	0.066530133	0.062831742	TRUE
113	GAC	GCT	16	16.5	6.62E-05	0.971936421	D	A	mergedpre1203	1203	0	0.5	1.07E-05	0.985050795	post1203R1	1203	GAC113GCT	D113A	0.161849538	1.013493037	0.159694771	-2.646611022	-2.665947199	TRUE
114	TGT	GCT	368	368.5	0.001478934	0.979634059	C	A	mergedpre1203	1203	69	69.5	0.001489562	0.978513867	post1203R1	1203	TGT114GCT	C114A	1.007186681	0.99885652	1.008339697	0.011981747	0.013632385	TRUE
37	AGA	GGA	152	152.5	0.00061198	0.998063734	R	G	mergedpre1203	1203	13	13.5	0.000289339	0.989573064	post1203R1	1203	AGA37GGA	R37G	0.472792043	0.991492857	0.476848663	-1.068396623	-1.056070908	TRUE
41	AGA	GGA	151	151.5	0.000608048	0.995237961	R	G	mergedpre1203	1203	12	12.5	0.000267907	0.990451798	post1203R1	1203	AGA41GGA	R41G	0.440601628	0.995190936	0.442730749	-1.17549852	-1.16854377	TRUE
58	CCA	GGA	440	440.5	0.001768991	0.984436493	P	G	mergedpre1203	1203	130	130.5	0.002798447	0.991518881	post1203R1	1203	CCA58GGA	P58G	1.581945509	1.007194358	1.570645722	0.6513578	0.641015693	TRUE
63	GAA	GGA	23	23.5	9.53E-05	0.990086663	E	G	mergedpre1203	1203	1	1.5	3.24E-05	0.984554443	post1203R1	1203	GAA63GGA	E63G	0.339771949	0.994412388	0.34168113	-1.549277519	-1.541193693	TRUE
75	GGA	GGA	247320	247320.5	0.993063586	0.993063586	G	G	mergedpre1203	1203	46245	46245.5	0.991371549	0.991371549	post1203R1	1203	GGA75GGA	G75G	0.998296144	0.998296144	1	0	0.002460241	TRUE
77	AGA	GGA	43	43.5	0.000174671	0.994677562	R	G	mergedpre1203	1203	4	4.5	9.65E-05	0.997674219	post1203R1	1203	AGA77GGA	R77G	0.55224451	1.003012692	0.550585764	-0.860960786	-0.865300648	TRUE
84	GGA	GGA	245987	245987.5	0.987203824	0.987203824	G	G	mergedpre1203	1203	45885	45885.5	0.983443354	0.983443354	post1203R1	1203	GGA84GGA	G84G	0.996190787	0.996190787	1	0	0.005506027	TRUE
93	AGA	GGA	71	71.5	0.000286987	0.998717589	R	G	mergedpre1203	1203	7	7.5	0.000160744	0.998510438	post1203R1	1203	AGA93GGA	R93G	0.560109015	0.999792583	0.560225215	-0.835921175	-0.835621905	TRUE
98	GTA	GGA	22	22.5	9.03E-05	0.986578757	V	G	mergedpre1203	1203	1	1.5	3.21E-05	0.995059797	post1203R1	1203	GTA98GGA	V98G	0.35595182	1.008596414	0.35291799	-1.50259512	-1.514944121	TRUE
14	GAC	GGC	89	89.5	0.000359167	0.98966443	D	G	mergedpre1203	1203	7	7.5	0.000160744	0.982457456	post1203R1	1203	GAC14GGC	D14G	0.447547601	0.99271776	0.450830658	-1.149342467	-1.138797976	TRUE
46	AGC	GGC	22	22.5	9.04E-05	0.988242264	S	G	mergedpre1203	1203	4	4.5	9.65E-05	0.986607334	post1203R1	1203	AGC46GGC	S46G	1.06791765	0.998345619	1.06968732	0.097189144	0.099577888	TRUE
62	GGT	GGC	34	34.5	0.000138548	0.988769618	G	G	mergedpre1203	1203	0	0.5	1.07E-05	0.992334248	post1203R1	1203	GGT62GGC	G62G	0.077383771	1.003605118	0.077105796	-3.697016879	-3.702208612	TRUE
71	GGT	GGC	21	21.5	8.63E-05	0.993190193	G	G	mergedpre1203	1203	1	1.5	3.22E-05	0.992464843	post1203R1	1203	GGT71GGC	G71G	0.372596547	0.999269677	0.372868862	-1.423259772	-1.422205754	TRUE
78	GAC	GGC	58	58.5	0.000234864	0.983722097	D	G	mergedpre1203	1203	5	5.5	0.000117912	0.993493408	post1203R1	1203	GAC78GGC	D78G	0.502042615	1.009932999	0.497104873	-1.008377849	-1.022637434	TRUE
82	GGT	GGC	41	41.5	0.000166586	0.988621995	G	G	mergedpre1203	1203	4	4.5	9.64E-05	0.990323203	post1203R1	1203	GGT82GGC	G82G	0.578960103	1.001720787	0.577965547	-0.790944599	-0.793425037	TRUE
92	GGG	GGC	75	75.5	0.000303162	0.925155195	G	G	mergedpre1203	1203	5	5.5	0.000117882	0.982006987	post1203R1	1203	GGG92GGC	G92G	0.388840527	1.061451087	0.366329199	-1.448787396	-1.534825288	TRUE
95	AGC	GGC	72	72.5	0.00029109	0.989374217	S	G	mergedpre1203	1203	13	13.5	0.000289339	0.977549402	post1203R1	1203	AGC95GGC	S95G	0.993986765	0.988048188	1.006010413	0.008645238	0.025991928	TRUE
99	GAC	GGC	59	59.5	0.000238797	0.963560438	D	G	mergedpre1203	1203	4	4.5	9.64E-05	0.991030477	post1203R1	1203	GAC99GGC	D99G	0.403885451	1.028508891	0.392690287	-1.348536181	-1.389090447	TRUE
101	GAC	GGC	55	55.5	0.000222748	0.77846252	D	G	mergedpre1203	1203	10	10.5	0.000225042	0.685509452	post1203R1	1203	GAC101GGC	D101G	1.010299789	0.880594035	1.147293474	0.198234475	0.381685498	TRUE
104	GAC	GGC	21	21.5	8.63E-05	0.994523863	D	G	mergedpre1203	1203	2	2.5	5.36E-05	0.98920871	post1203R1	1203	GAC104GGC	D104G	0.620975789	0.99465558	0.624312377	-0.679660029	-0.671928983	TRUE
113	GAC	GGC	37	37.5	0.00015048	0.971936421	D	G	mergedpre1203	1203	2	2.5	5.36E-05	0.985050795	post1203R1	1203	GAC113GGC	D113G	0.356068984	1.013493037	0.351328496	-1.509107498	-1.528443675	TRUE
15	AGG	GGG	125	125.5	0.00050368	0.981307642	R	G	mergedpre1203	1203	10	10.5	0.000225042	0.990794719	post1203R1	1203	AGG15GGG	R15G	0.446794928	1.009667791	0.442516769	-1.176195968	-1.190076652	TRUE
33	AAG	GGG	149	149.5	0.000599968	0.98882936	K	G	mergedpre1203	1203	20	20.5	0.000439367	0.987408376	post1203R1	1203	AAG33GGG	K33G	0.732318037	0.998562963	0.73337192	-0.447383067	-0.44530837	TRUE
36	AGG	GGG	45	45.5	0.000183679	0.978097814	R	G	mergedpre1203	1203	5	5.5	0.000118376	0.988216177	post1203R1	1203	AGG36GGG	R36G	0.64447444	1.010344939	0.637875655	-0.648652877	-0.663500801	TRUE
60	GAG	GGG	18	18.5	7.43E-05	0.993962841	E	G	mergedpre1203	1203	0	0.5	1.07E-05	0.917619426	post1203R1	1203	GAG60GGG	E60G	0.144379713	0.923192887	0.156391709	-2.676764068	-2.561468082	TRUE
75	GGA	GGG	35	35.5	0.000142543	0.993063586	G	G	mergedpre1203	1203	2	2.5	5.36E-05	0.991371549	post1203R1	1203	GGA75GGG	G75G	0.375977353	0.998296144	0.376619057	-1.408822091	-1.406361849	TRUE
84	GGA	GGG	51	51.5	0.000206681	0.987203824	G	G	mergedpre1203	1203	5	5.5	0.000117879	0.983443354	post1203R1	1203	GGA84GGG	G84G	0.570342259	0.996190787	0.572523122	-0.804594136	-0.799088109	TRUE
89	TGG	GGG	23	23.5	9.43E-05	0.982332517	W	G	mergedpre1203	1203	0	0.5	1.07E-05	0.994266792	post1203R1	1203	TGG89GGG	W89G	0.113606205	1.012148916	0.112242579	-3.155308031	-3.172729599	TRUE
90	AGG	GGG	84	84.5	0.00034084	0.987320353	R	G	mergedpre1203	1203	15	15.5	0.000333635	0.994435835	post1203R1	1203	AGG90GGG	R90G	0.978860463	1.007206862	0.971856428	-0.041184894	-0.05154491	TRUE
92	GGG	GGG	230402	230402.5	0.925155195	0.925155195	G	G	mergedpre1203	1203	45817	45817.5	0.982006987	0.982006987	post1203R1	1203	GGG92GGG	G92G	1.061451087	1.061451087	1	0	-0.086037892	TRUE
12	CAA	GGT	39	39.5	0.000158521	0.99391	Q	G	mergedpre1203	1203	5	5.5	0.000117879	0.994888336	post1203R1	1203	CAA12GGT	Q12G	0.743619746	1.000984331	0.742888499	-0.428782405	-0.430201795	TRUE
14	GAC	GGT	37	37.5	0.000150489	0.98966443	D	G	mergedpre1203	1203	3	3.5	7.50E-05	0.982457456	post1203R1	1203	GAC14GGT	D14G	0.498468573	0.99271776	0.502125169	-0.993881054	-0.983336562	TRUE
17	AAG	GGT	375	375.5	0.001506961	0.980393455	K	G	mergedpre1203	1203	217	217.5	0.00466158	0.953995028	post1203R1	1203	AAG17GGT	K17G	3.093364904	0.97307364	3.178962803	1.668556136	1.707935242	TRUE
19	AAA	GGT	39	39.5	0.000160286	0.967068262	K	G	mergedpre1203	1203	2	2.5	5.39E-05	0.979033719	post1203R1	1203	AAA19GGT	K19G	0.336260103	1.012372919	0.332150433	-1.590091302	-1.607832122	TRUE
23	AGT	GGT	169	169.5	0.000680283	0.98483912	S	G	mergedpre1203	1203	1456	1456.5	0.031216512	0.952216126	post1203R1	1203	AGT23GGT	S23G	45.88753543	0.966874799	47.45964576	5.568629427	5.617228436	TRUE
24	TTA	GGT	406	406.5	0.001631783	0.983262683	L	G	mergedpre1203	1203	245	245.5	0.005261691	0.988994385	post1203R1	1203	TTA24GGT	L24G	3.224504319	1.005829268	3.205816754	1.680691963	1.672306523	TRUE
28	CAT	GGT	102	102.5	0.000411384	0.992898109	H	G	mergedpre1203	1203	71	71.5	0.001532427	0.993688114	post1203R1	1203	CAT28GGT	H28G	3.725054548	1.000795655	3.722093047	1.896114121	1.89496669	TRUE
32	TCA	GGT	494	494.5	0.001984661	0.997216659	S	G	mergedpre1203	1203	36	36.5	0.000782288	0.996152857	post1203R1	1203	TCA32GGT	S32G	0.39416723	0.998933229	0.394588165	-1.341580409	-1.340040562	TRUE
33	AAG	GGT	186	186.5	0.000748455	0.98882936	K	G	mergedpre1203	1203	8	8.5	0.000182177	0.987408376	post1203R1	1203	AAG33GGT	K33G	0.243403687	0.998562963	0.24375397	-2.036502377	-2.034427679	TRUE
34	AAG	GGT	140	140.5	0.000563913	0.968663707	K	G	mergedpre1203	1203	9	9.5	0.000203609	0.969190707	post1203R1	1203	AAG34GGT	K34G	0.361065123	1.000544048	0.360868793	-1.470453706	-1.471238388	TRUE
35	GCT	GGT	39	39.5	0.000158509	0.998657688	A	G	mergedpre1203	1203	1	1.5	3.21E-05	0.998596168	post1203R1	1203	GCT35GGT	A35G	0.202820035	0.999938397	0.202832531	-2.301639042	-2.301550165	TRUE
38	TGG	GGT	256	256.5	0.00102943	0.984201359	W	G	mergedpre1203	1203	17	17.5	0.00037507	0.982564619	post1203R1	1203	TGG38GGT	W38G	0.364346904	0.998336987	0.364953827	-1.454214145	-1.451812927	TRUE
39	TTT	GGT	374	374.5	0.001503189	0.974955547	F	G	mergedpre1203	1203	14	14.5	0.000310772	0.991180505	post1203R1	1203	TTT39GGT	F39G	0.206741799	1.016641742	0.203357575	-2.297909362	-2.321720734	TRUE
41	AGA	GGT	52	52.5	0.00021071	0.995237961	R	G	mergedpre1203	1203	177	177.5	0.003804278	0.990451798	post1203R1	1203	AGA41GGT	R41G	18.05459585	0.995190936	18.14184113	4.181248971	4.18820372	TRUE
42	CAT	GGT	1025	1025.5	0.004118259	0.975669945	H	G	mergedpre1203	1203	40	40.5	0.00086813	0.987685415	post1203R1	1203	CAT42GGT	H42G	0.210800245	1.012315097	0.208235801	-2.263709968	-2.281368387	TRUE
43	CAC	GGT	230	230.5	0.000927121	0.986406912	H	G	mergedpre1203	1203	62	62.5	0.0013427	0.968323021	post1203R1	1203	CAC43GGT	H43G	1.448246132	0.981666906	1.475292813	0.561001326	0.587695841	TRUE
46	AGC	GGT	1188	1188.5	0.00477338	0.988242264	S	G	mergedpre1203	1203	62	62.5	0.001340339	0.986607334	post1203R1	1203	AGC46GGT	S46G	0.280794502	0.998345619	0.281259813	-1.830024664	-1.82763592	TRUE
52	AGT	GGT	17	17.5	7.02E-05	0.994117104	S	G	mergedpre1203	1203	8	8.5	0.000182196	0.99679549	post1203R1	1203	AGT52GGT	S52G	2.593557909	1.002694236	2.586589028	1.371050849	1.367169114	TRUE
55	GTA	GGT	31	31.5	0.000126449	0.993880263	V	G	mergedpre1203	1203	268	268.5	0.005756244	0.984703612	post1203R1	1203	GTA55GGT	V55G	45.5222047	0.990766845	45.94643525	5.521881029	5.535263533	TRUE
56	CAC	GGT	219	219.5	0.000881257	0.996332445	H	G	mergedpre1203	1203	27	27.5	0.000589648	0.996086882	post1203R1	1203	CAC56GGT	H56G	0.669098619	0.999753533	0.669263571	-0.579353607	-0.578997987	TRUE
62	GGT	GGT	246215	246215.5	0.988769618	0.988769618	G	G	mergedpre1203	1203	46278	46278.5	0.992334248	0.992334248	post1203R1	1203	GGT62GGT	G62G	1.003605118	1.003605118	1	0	-0.005191732	TRUE
65	GTA	GGT	315	315.5	0.001266219	0.99659064	V	G	mergedpre1203	1203	8	8.5	0.000182204	0.995316285	post1203R1	1203	GTA65GGT	V65G	0.143896135	0.998721285	0.144080372	-2.795054281	-2.793208305	TRUE
66	GTA	GGT	245	245.5	0.000986201	0.991108121	V	G	mergedpre1203	1203	12	12.5	0.000268033	0.996579895	post1203R1	1203	GTA66GGT	V66G	0.271783561	1.005520866	0.270291319	-1.887412916	-1.895355935	TRUE
70	TGG	GGT	183	183.5	0.000736546	0.995466332	W	G	mergedpre1203	1203	111	111.5	0.002390088	0.98931427	post1203R1	1203	TGG70GGT	W70G	3.244997216	0.99381992	3.265176267	1.707160876	1.716104512	TRUE
71	GGT	GGT	247429	247429.5	0.993190193	0.993190193	G	G	mergedpre1203	1203	46296	46296.5	0.992464843	0.992464843	post1203R1	1203	GGT71GGT	G71G	0.999269677	0.999269677	1	0	0.001054019	TRUE
73	CAT	GGT	154	154.5	0.000620081	0.993929628	H	G	mergedpre1203	1203	1	1.5	3.22E-05	0.996323845	post1203R1	1203	CAT73GGT	H73G	0.051852843	1.002408839	0.051728238	-4.272904138	-4.27637518	TRUE
77	AGA	GGT	21	21.5	8.63E-05	0.994677562	R	G	mergedpre1203	1203	7	7.5	0.000160768	0.997674219	post1203R1	1203	AGA77GGT	R77G	1.862219858	1.003012692	1.856626414	0.892683549	0.888343687	TRUE
82	GGT	GGT	246286	246286.5	0.988621995	0.988621995	G	G	mergedpre1203	1203	46206	46206.5	0.990323203	0.990323203	post1203R1	1203	GGT82GGT	G82G	1.001720787	1.001720787	1	0	-0.002480437	TRUE
84	GGA	GGT	107	107.5	0.000431422	0.987203824	G	G	mergedpre1203	1203	9	9.5	0.000203609	0.983443354	post1203R1	1203	GGA84GGT	G84G	0.471949176	0.996190787	0.473753805	-1.077790564	-1.072284537	TRUE
85	GTC	GGT	21	21.5	8.63E-05	0.987002849	V	G	mergedpre1203	1203	217	217.5	0.00466158	0.990387501	post1203R1	1203	GTC85GGT	V85G	54.02446002	1.003429221	53.83983133	5.750601985	5.745663128	TRUE
86	TCC	GGT	208	208.5	0.00084134	0.988679238	S	G	mergedpre1203	1203	23	23.5	0.000507264	0.993211302	post1203R1	1203	TCC86GGT	S86G	0.60292352	1.004583958	0.600172354	-0.736551229	-0.743149372	TRUE
89	TGG	GGT	103	103.5	0.000415446	0.982332517	W	G	mergedpre1203	1203	3	3.5	7.50E-05	0.994266792	post1203R1	1203	TGG89GGT	W89G	0.180562519	1.012148916	0.17839521	-2.486851215	-2.504272782	TRUE
90	AGG	GGT	340	340.5	0.001373444	0.987320353	R	G	mergedpre1203	1203	19	19.5	0.000419734	0.994435835	post1203R1	1203	AGG90GGT	R90G	0.305606997	1.007206862	0.303420289	-1.720610537	-1.730970554	TRUE
92	GGG	GGT	75	75.5	0.000303162	0.925155195	G	G	mergedpre1203	1203	218	218.5	0.004683113	0.982006987	post1203R1	1203	GGG92GGT	G92G	15.44757365	1.061451087	14.55326	3.863270455	3.777232563	TRUE
95	AGC	GGT	18	18.5	7.43E-05	0.989374217	S	G	mergedpre1203	1203	227	227.5	0.004875906	0.977549402	post1203R1	1203	AGC95GGT	S95G	65.64392074	0.988048188	66.43797496	6.053936195	6.071282886	TRUE
97	CAA	GGT	384	384.5	0.001543867	0.992083919	Q	G	mergedpre1203	1203	5	5.5	0.000117879	0.994888336	post1203R1	1203	CAA97GGT	Q97G	0.076353117	1.002826795	0.076137891	-3.71524158	-3.719314029	TRUE
98	GTA	GGT	25	25.5	0.00010236	0.986578757	V	G	mergedpre1203	1203	0	0.5	1.07E-05	0.995059797	post1203R1	1203	GTA98GGT	V98G	0.104691712	1.008596414	0.103799409	-3.268129866	-3.280478867	TRUE
99	GAC	GGT	8301	8301.5	0.033317146	0.963560438	D	G	mergedpre1203	1203	256	256.5	0.00549745	0.991030477	post1203R1	1203	GAC99GGT	D99G	0.165003615	1.028508891	0.160429935	-2.639984729	-2.680538995	TRUE
100	CCT	GGT	20	20.5	8.23E-05	0.994564061	P	G	mergedpre1203	1203	1	1.5	3.21E-05	0.993259462	post1203R1	1203	CCT100GGT	P100G	0.390765079	0.998688271	0.391278331	-1.35373288	-1.351839212	TRUE
101	GAC	GGT	151	151.5	0.000608041	0.77846252	D	G	mergedpre1203	1203	1	1.5	3.21E-05	0.685509452	post1203R1	1203	GAC101GGT	D101G	0.052872832	0.880594035	0.060042233	-4.057878564	-3.874427541	TRUE
103	GCA	GGT	31	31.5	0.000126423	0.985276766	A	G	mergedpre1203	1203	0	0.5	1.07E-05	0.991094775	post1203R1	1203	GCA103GGT	A103G	0.084765402	1.005904949	0.084267805	-3.568874645	-3.577368632	TRUE
105	CAA	GGT	106	106.5	0.000427489	0.990982583	Q	G	mergedpre1203	1203	3	3.5	7.50E-05	0.99340949	post1203R1	1203	CAA105GGT	Q105G	0.175475546	1.002448991	0.175046858	-2.514186929	-2.517715756	TRUE
106	CTA	GGT	57	57.5	0.000230824	0.99049609	L	G	mergedpre1203	1203	3	3.5	7.50E-05	0.992337699	post1203R1	1203	CTA106GGT	L106G	0.324990798	1.001859279	0.324387671	-1.624209108	-1.62688899	TRUE
110	TAT	GGT	1	1.5	6.02E-06	0.994809098	Y	G	mergedpre1203	1203	50	50.5	0.001082344	0.991416263	post1203R1	1203	TAT110GGT	Y110G	179.803292	0.996589461	180.4186168	7.495204403	7.500133181	TRUE
111	TAC	GGT	381	381.5	0.001531003	0.994178977	Y	G	mergedpre1203	1203	13	13.5	0.000289339	0.996967294	post1203R1	1203	TAC111GGT	Y111G	0.18898682	1.002804643	0.188458262	-2.407683051	-2.411723632	TRUE
112	TTT	GGT	738	738.5	0.002964185	0.979728347	F	G	mergedpre1203	1203	21	21.5	0.0004608	0.982243131	post1203R1	1203	TTT112GGT	F112G	0.155455841	1.002566818	0.155057836	-2.689121661	-2.692820052	TRUE
113	GAC	GGT	38	38.5	0.000154493	0.971936421	D	G	mergedpre1203	1203	1	1.5	3.21E-05	0.985050795	post1203R1	1203	GAC113GGT	D113G	0.208092264	1.013493037	0.205321848	-2.284040943	-2.30337712	TRUE
114	TGT	GGT	38	38.5	0.000154515	0.979634059	C	G	mergedpre1203	1203	158	158.5	0.003397059	0.978513867	post1203R1	1203	TGT114GGT	C114G	21.98523937	0.99885652	22.01040784	4.460113973	4.46176461	TRUE
13	GTG	GTA	3197	3197.5	0.012831059	0.982201043	V	V	mergedpre1203	1203	1076	1076.5	0.023072142	0.974163059	post1203R1	1203	GTG13GTA	V13V	1.798147859	0.991816355	1.812984682	0.858366735	0.870221815	TRUE
25	GTA	GTA	242708	242708.5	0.995000574	0.995000574	V	V	mergedpre1203	1203	45848	45848.5	0.994587618	0.994587618	post1203R1	1203	GTA25GTA	V25V	0.999584969	0.999584969	1	0	0.000598888	TRUE
55	GTA	GTA	247587	247587.5	0.993880263	0.993880263	V	V	mergedpre1203	1203	45931	45931.5	0.984703612	0.984703612	post1203R1	1203	GTA55GTA	V55V	0.990766845	0.990766845	1	0	0.013382503	TRUE
65	GTA	GTA	248317	248317.5	0.99659064	0.99659064	V	V	mergedpre1203	1203	46432	46432.5	0.995316285	0.995316285	post1203R1	1203	GTA65GTA	V65V	0.998721285	0.998721285	1	0	0.001845976	TRUE
66	GTA	GTA	246721	246721.5	0.991108121	0.991108121	V	V	mergedpre1203	1203	46476	46476.5	0.996579895	0.996579895	post1203R1	1203	GTA66GTA	V66V	1.005520866	1.005520866	1	0	-0.007943019	TRUE
75	GGA	GTA	68	68.5	0.000275047	0.993063586	G	V	mergedpre1203	1203	8	8.5	0.000182216	0.991371549	post1203R1	1203	GGA75GTA	G75V	0.662488562	0.998296144	0.663619273	-0.591572308	-0.589112067	TRUE
84	GGA	GTA	323	323.5	0.001298279	0.987203824	G	V	mergedpre1203	1203	15	15.5	0.000332205	0.983443354	post1203R1	1203	GGA84GTA	G84V	0.255880685	0.996190787	0.256859116	-1.960950819	-1.955444792	TRUE
85	GTC	GTA	96	96.5	0.000387286	0.987002849	V	V	mergedpre1203	1203	14	14.5	0.000310772	0.990387501	post1203R1	1203	GTC85GTA	V85V	0.802435848	1.003429221	0.799693522	-0.322480893	-0.32741975	TRUE
87	ATA	GTA	16	16.5	6.62E-05	0.99403018	I	V	mergedpre1203	1203	1	1.5	3.21E-05	0.995381285	post1203R1	1203	ATA87GTA	I87V	0.485486266	1.001359219	0.484827279	-1.04445722	-1.046416827	TRUE
88	GAA	GTA	23	23.5	9.43E-05	0.990321713	E	V	mergedpre1203	1203	2	2.5	5.36E-05	0.996088559	post1203R1	1203	GAA88GTA	E88V	0.568113106	1.005823205	0.56482402	-0.824126653	-0.832503396	TRUE
98	GTA	GTA	245776	245776.5	0.986578757	0.986578757	V	V	mergedpre1203	1203	46427	46427.5	0.995059797	0.995059797	post1203R1	1203	GTA98GTA	V98V	1.008596414	1.008596414	1	0	-0.012349001	TRUE
102	CTA	GTA	57	57.5	0.000232584	0.994019545	L	V	mergedpre1203	1203	7	7.5	0.00016161	0.99149931	post1203R1	1203	CTA102GTA	L102V	0.694844592	0.997464602	0.696610777	-0.521575302	-0.517912852	TRUE
103	GCA	GTA	169	169.5	0.000680275	0.985276766	A	V	mergedpre1203	1203	17	17.5	0.00037507	0.991094775	post1203R1	1203	GCA103GTA	A103V	0.551350181	1.005904949	0.548113598	-0.867453168	-0.875947155	TRUE
13	GTG	GTC	245	245.5	0.000985152	0.982201043	V	V	mergedpre1203	1203	16	16.5	0.000353637	0.974163059	post1203R1	1203	GTG13GTC	V13V	0.358966869	0.991816355	0.361928765	-1.46622232	-1.454367241	TRUE
31	GTT	GTC	28	28.5	0.000114395	0.985672484	V	V	mergedpre1203	1203	8	8.5	0.000182177	0.990944747	post1203R1	1203	GTT31GTC	V31V	1.59251831	1.005348899	1.584045411	0.663613694	0.655917429	TRUE
85	GTC	GTC	245931	245931.5	0.987002849	0.987002849	V	V	mergedpre1203	1203	46209	46209.5	0.990387501	0.990387501	post1203R1	1203	GTC85GTC	V85V	1.003429221	1.003429221	1	0	-0.004938857	TRUE
101	GAC	GTC	16	16.5	6.62E-05	0.77846252	D	V	mergedpre1203	1203	0	0.5	1.07E-05	0.685509452	post1203R1	1203	GAC101GTC	D101V	0.16182291	0.880594035	0.183765621	-2.444061201	-2.260610178	TRUE
113	GAC	GTC	23	23.5	9.43E-05	0.971936421	D	V	mergedpre1203	1203	3	3.5	7.50E-05	0.985050795	post1203R1	1203	GAC113GTC	D113V	0.795473263	1.013493037	0.78488281	-0.349450832	-0.368787009	TRUE
13	GTG	GTG	244764	244764.5	0.982201043	0.982201043	V	V	mergedpre1203	1203	45452	45452.5	0.974163059	0.974163059	post1203R1	1203	GTG13GTG	V13V	0.991816355	0.991816355	1	0	0.011855079	TRUE
14	GAC	GTG	23	23.5	9.43E-05	0.98966443	D	V	mergedpre1203	1203	184	184.5	0.003954306	0.982457456	post1203R1	1203	GAC14GTG	D14V	41.93044909	0.99271776	42.2380366	5.400470869	5.41101536	TRUE
16	ATG	GTG	17	17.5	7.02E-05	0.990061401	M	V	mergedpre1203	1203	7	7.5	0.000160744	0.995016932	post1203R1	1203	ATG16GTG	M16V	2.28881282	1.005005276	2.277413737	1.187396409	1.180193334	TRUE
17	AAG	GTG	251	251.5	0.001009323	0.980393455	K	V	mergedpre1203	1203	14	14.5	0.000310772	0.953995028	post1203R1	1203	AAG17GTG	K17V	0.30790153	0.97307364	0.316421612	-1.660079952	-1.620700846	TRUE
18	ATT	GTG	138	138.5	0.00055581	0.982617402	I	V	mergedpre1203	1203	6	6.5	0.000139312	0.993816709	post1203R1	1203	ATT18GTG	I18V	0.250646188	1.011397423	0.247821659	-2.012625813	-2.028975821	TRUE
20	ACA	GTG	725	725.5	0.002912064	0.987201769	T	V	mergedpre1203	1203	36	36.5	0.000782288	0.992787946	post1203R1	1203	ACA20GTG	T20V	0.268636992	1.005658597	0.267125437	-1.904410732	-1.912551351	TRUE
22	AAA	GTG	36	36.5	0.000146509	0.988144791	K	V	mergedpre1203	1203	6	6.5	0.000139312	0.994738309	post1203R1	1203	AAA22GTG	K22V	0.950872187	1.006672623	0.944569432	-0.082271247	-0.091865831	TRUE
23	AGT	GTG	285	285.5	0.001145845	0.98483912	S	V	mergedpre1203	1203	7	7.5	0.000160744	0.952216126	post1203R1	1203	AGT23GTG	S23V	0.140284309	0.966874799	0.14509046	-2.784975436	-2.736376427	TRUE
24	TTA	GTG	195	195.5	0.000784781	0.983262683	L	V	mergedpre1203	1203	2	2.5	5.36E-05	0.988994385	post1203R1	1203	TTA24GTG	L24V	0.068275559	1.005829268	0.067879869	-3.880872412	-3.889257851	TRUE
34	AAG	GTG	698	698.5	0.00280351	0.968663707	K	V	mergedpre1203	1203	24	24.5	0.000525098	0.969190707	post1203R1	1203	AAG34GTG	K34V	0.187300067	1.000544048	0.187198222	-2.417361361	-2.418146043	TRUE
36	AGG	GTG	59	59.5	0.000240195	0.978097814	R	V	mergedpre1203	1203	5	5.5	0.000118376	0.988216177	post1203R1	1203	AGG36GTG	R36V	0.492833395	1.010344939	0.487787266	-1.035676	-1.050523924	TRUE
37	AGA	GTG	24	24.5	9.83E-05	0.998063734	R	V	mergedpre1203	1203	241	241.5	0.005175961	0.989573064	post1203R1	1203	AGA37GTG	R37V	52.64501877	0.991492857	53.09672015	5.730550842	5.742876557	TRUE
39	TTT	GTG	7	7.5	3.01E-05	0.974955547	F	V	mergedpre1203	1203	63	63.5	0.001360967	0.991180505	post1203R1	1203	TTT39GTG	F39V	45.20896595	1.016641742	44.46892558	5.474725643	5.450914271	TRUE
46	AGC	GTG	98	98.5	0.000395606	0.988242264	S	V	mergedpre1203	1203	14	14.5	0.000310959	0.986607334	post1203R1	1203	AGC46GTG	S46V	0.786030757	0.998345619	0.787333307	-0.344953585	-0.342564841	TRUE
49	CCA	GTG	821	821.5	0.003302327	0.988195639	P	V	mergedpre1203	1203	78	78.5	0.001684188	0.989111779	post1203R1	1203	CCA49GTG	P49V	0.510000401	1.000927083	0.509528026	-0.972766592	-0.974103471	TRUE
50	AAA	GTG	907	907.5	0.003646423	0.987911554	K	V	mergedpre1203	1203	39	39.5	0.000847076	0.992161867	post1203R1	1203	AAA50GTG	K50V	0.232303237	1.004302321	0.231308075	-2.112112463	-2.118306087	TRUE
51	ATA	GTG	15	15.5	6.22E-05	0.997300834	I	V	mergedpre1203	1203	103	103.5	0.002218602	0.994866134	post1203R1	1203	ATA51GTG	I51V	35.66238044	0.997558711	35.74965569	5.159857442	5.163383784	TRUE
52	AGT	GTG	357	357.5	0.001435097	0.994117104	S	V	mergedpre1203	1203	9	9.5	0.000203631	0.99679549	post1203R1	1203	AGT52GTG	S52V	0.141893543	1.002694236	0.141512275	-2.821000894	-2.824882628	TRUE
54	GAA	GTG	24	24.5	9.84E-05	0.987442835	E	V	mergedpre1203	1203	190	190.5	0.004084389	0.983415879	post1203R1	1203	GAA54GTG	E54V	41.52090107	0.995921833	41.69092361	5.381661429	5.387557009	TRUE
55	GTA	GTG	51	51.5	0.000206734	0.993880263	V	V	mergedpre1203	1203	12	12.5	0.000267982	0.984703612	post1203R1	1203	GTA55GTG	V55V	1.296260643	0.990766845	1.308340755	0.387738337	0.401120841	TRUE
58	CCA	GTG	27	27.5	0.000110436	0.984436493	P	V	mergedpre1203	1203	38	38.5	0.000825596	0.991518881	post1203R1	1203	CCA58GTG	P58V	7.475753222	1.007194358	7.42235415	2.891876839	2.881534733	TRUE
60	GAG	GTG	231	231.5	0.000929566	0.993962841	E	V	mergedpre1203	1203	7	7.5	0.000160879	0.917619426	post1203R1	1203	GAG60GTG	E60V	0.173068554	0.923192887	0.187467383	-2.41528849	-2.299992504	TRUE
63	GAA	GTG	187	187.5	0.000760381	0.990086663	E	V	mergedpre1203	1203	5	5.5	0.000118729	0.984554443	post1203R1	1203	GAA63GTG	E63V	0.156144087	0.994412388	0.157021462	-2.670966335	-2.662882509	TRUE
65	GTA	GTG	68	68.5	0.000274916	0.99659064	V	V	mergedpre1203	1203	6	6.5	0.000139332	0.995316285	post1203R1	1203	GTA65GTG	V65V	0.506818373	0.998721285	0.507467279	-0.978613292	-0.976767316	TRUE
70	TGG	GTG	344	344.5	0.001382779	0.995466332	W	V	mergedpre1203	1203	13	13.5	0.000289383	0.98931427	post1203R1	1203	TGG70GTG	W70V	0.209276311	0.99381992	0.210577698	-2.247575441	-2.238631805	TRUE
72	CTG	GTG	19	19.5	7.83E-05	0.985662442	L	V	mergedpre1203	1203	1	1.5	3.22E-05	0.989334791	post1203R1	1203	CTG72GTG	L72V	0.410779158	1.003725767	0.409254371	-1.288930268	-1.294295426	TRUE
74	ACA	GTG	152	152.5	0.000612206	0.988211514	T	V	mergedpre1203	1203	2	2.5	5.36E-05	0.981742747	post1203R1	1203	ACA74GTG	T74V	0.087557413	0.993454067	0.088134334	-3.504152038	-3.494677207	TRUE
75	GGA	GTG	29	29.5	0.000118451	0.993063586	G	V	mergedpre1203	1203	1	1.5	3.22E-05	0.991371549	post1203R1	1203	GGA75GTG	G75V	0.271468394	0.998296144	0.271931726	-1.878683615	-1.876223373	TRUE
76	GAA	GTG	17	17.5	7.03E-05	0.989511697	E	V	mergedpre1203	1203	1	1.5	3.22E-05	0.992293015	post1203R1	1203	GAA76GTG	E76V	0.457709435	1.002810799	0.456426511	-1.131545503	-1.13559494	TRUE
77	AGA	GTG	29	29.5	0.000118455	0.994677562	R	V	mergedpre1203	1203	1	1.5	3.22E-05	0.997674219	post1203R1	1203	AGA77GTG	R77V	0.271442217	1.003012692	0.270626901	-1.885622841	-1.889962703	TRUE
79	TGG	GTG	301	301.5	0.001210027	0.994475615	W	V	mergedpre1203	1203	8	8.5	0.0001822	0.991093629	post1203R1	1203	TGG79GTG	W79V	0.150575255	0.996599227	0.151089075	-2.726528749	-2.72161411	TRUE
81	TTG	GTG	29	29.5	0.000118503	0.96713037	L	V	mergedpre1203	1203	1	1.5	3.22E-05	0.985797586	post1203R1	1203	TTG81GTG	L81V	0.271354308	1.019301655	0.266215901	-1.909331351	-1.93691242	TRUE
84	GGA	GTG	161	161.5	0.000648136	0.987203824	G	V	mergedpre1203	1203	4	4.5	9.64E-05	0.983443354	post1203R1	1203	GGA84GTG	G84V	0.148805875	0.996190787	0.149374876	-2.742990581	-2.737484554	TRUE
85	GTC	GTG	84	84.5	0.000339126	0.987002849	V	V	mergedpre1203	1203	11	11.5	0.000246474	0.990387501	post1203R1	1203	GTC85GTG	V85V	0.726793049	1.003429221	0.724309232	-0.465322331	-0.470261188	TRUE
87	ATA	GTG	44	44.5	0.000178593	0.99403018	I	V	mergedpre1203	1203	0	0.5	1.07E-05	0.995381285	post1203R1	1203	ATA87GTG	I87V	0.06000392	1.001359219	0.059922473	-4.060759032	-4.062718639	TRUE
89	TGG	GTG	315	315.5	0.001266407	0.982332517	W	V	mergedpre1203	1203	10	10.5	0.000225042	0.994266792	post1203R1	1203	TGG89GTG	W89V	0.177700989	1.012148916	0.175568028	-2.509897952	-2.527319519	TRUE
92	GGG	GTG	108	108.5	0.000435669	0.925155195	G	V	mergedpre1203	1203	23	23.5	0.000503676	0.982006987	post1203R1	1203	GGG92GTG	G92V	1.156096027	1.061451087	1.089165616	0.123223344	0.037185452	TRUE
97	CAA	GTG	360	360.5	0.001447501	0.992083919	Q	V	mergedpre1203	1203	8	8.5	0.000182177	0.994888336	post1203R1	1203	CAA97GTG	Q97V	0.125856046	1.002826795	0.12550128	-2.994226019	-2.998298468	TRUE
98	GTA	GTG	54	54.5	0.00021877	0.986578757	V	V	mergedpre1203	1203	75	75.5	0.001618158	0.995059797	post1203R1	1203	GTA98GTG	V98V	7.3966135	1.008596414	7.333571085	2.87451589	2.862166889	TRUE
101	GAC	GTG	139	139.5	0.000559879	0.77846252	D	V	mergedpre1203	1203	1	1.5	3.21E-05	0.685509452	post1203R1	1203	GAC101GTG	D101V	0.057421033	0.880594035	0.065207156	-3.938825893	-3.755374869	TRUE
105	CAA	GTG	126	126.5	0.000507769	0.990982583	Q	V	mergedpre1203	1203	53	53.5	0.001146642	0.99340949	post1203R1	1203	CAA105GTG	Q105V	2.258194901	1.002448991	2.252678114	1.171641181	1.168112354	TRUE
107	ATT	GTG	91	91.5	0.000367381	0.991293263	I	V	mergedpre1203	1203	21	21.5	0.0004608	0.995188392	post1203R1	1203	ATT107GTG	I107V	1.254282118	1.003929341	1.249372906	0.321204149	0.315546416	TRUE
109	CTG	GTG	141	141.5	0.000567803	0.994247731	L	V	mergedpre1203	1203	9	9.5	0.000203609	0.995574178	post1203R1	1203	CTG109GTG	L109V	0.358591129	1.001334121	0.358113362	-1.481511746	-1.483435193	TRUE
112	TTT	GTG	790	790.5	0.003172902	0.979728347	F	V	mergedpre1203	1203	47	47.5	0.001018046	0.982243131	post1203R1	1203	TTT112GTG	F112V	0.320856484	1.002566818	0.320035012	-1.643698349	-1.64739674	TRUE
113	GAC	GTG	4	4.5	1.81E-05	0.971936421	D	V	mergedpre1203	1203	25	25.5	0.00054653	0.985050795	post1203R1	1203	GAC113GTG	D113V	30.26586366	1.013493037	29.86292215	4.900283438	4.880947261	TRUE
114	TGT	GTG	853	853.5	0.003425427	0.979634059	C	V	mergedpre1203	1203	133	133.5	0.002861246	0.978513867	post1203R1	1203	TGT114GTG	C114V	0.835296	0.99885652	0.836252238	-0.257989928	-0.25633929	TRUE
115	TTT	GTG	55	55.5	0.000222756	0.993170835	F	V	mergedpre1203	1203	55	55.5	0.001189507	0.989273008	post1203R1	1203	TTT115GTG	F115V	5.339963136	0.99607537	5.361003087	2.422502966	2.428176149	TRUE
13	GTG	GTT	814	814.5	0.003268459	0.982201043	V	V	mergedpre1203	1203	67	67.5	0.001446697	0.974163059	post1203R1	1203	GTG13GTT	V13V	0.442623638	0.991816355	0.446275801	-1.163992516	-1.152137437	TRUE
25	GTA	GTT	22	22.5	9.22E-05	0.995000574	V	V	mergedpre1203	1203	2	2.5	5.42E-05	0.994587618	post1203R1	1203	GTA25GTT	V25V	0.587945488	0.999584969	0.588189605	-0.765646807	-0.765047919	TRUE
31	GTT	GTT	245566	245566.5	0.985672484	0.985672484	V	V	mergedpre1203	1203	46235	46235.5	0.990944747	0.990944747	post1203R1	1203	GTT31GTT	V31V	1.005348899	1.005348899	1	0	-0.007696265	TRUE
35	GCT	GTT	43	43.5	0.000174561	0.998657688	A	V	mergedpre1203	1203	3	3.5	7.50E-05	0.998596168	post1203R1	1203	GCT35GTT	A35V	0.429729807	0.999938397	0.429756281	-1.218409368	-1.218320491	TRUE
62	GGT	GTT	12	12.5	5.02E-05	0.988769618	G	V	mergedpre1203	1203	22	22.5	0.00048246	0.992334248	post1203R1	1203	GGT62GTT	G62V	9.611064414	1.003605118	9.576539862	3.259504484	3.254312752	TRUE
71	GGT	GTT	34	34.5	0.000138484	0.993190193	G	V	mergedpre1203	1203	9	9.5	0.000203653	0.992464843	post1203R1	1203	GGT71GTT	G71V	1.470586371	0.999269677	1.471661159	0.557445538	0.558499557	TRUE
82	GGT	GTT	44	44.5	0.000178628	0.988621995	G	V	mergedpre1203	1203	5	5.5	0.000117879	0.990323203	post1203R1	1203	GGT82GTT	G82V	0.659913326	1.001720787	0.658779706	-0.602131982	-0.604612419	TRUE
112	TTT	GTT	49	49.5	0.000198683	0.979728347	F	V	mergedpre1203	1203	2	2.5	5.36E-05	0.982243131	post1203R1	1203	TTT112GTT	F112V	0.269683201	1.002566818	0.268992746	-1.89436083	-1.898059221	TRUE
12	CAA	TAA	49	49.5	0.000198652	0.99391	Q	*	mergedpre1203	1203	13	13.5	0.000289339	0.994888336	post1203R1	1203	CAA12TAA	Q12*	1.456511404	1.000984331	1.455079125	0.541097607	0.539678217	TRUE
24	TTA	TAA	22	22.5	9.03E-05	0.983262683	L	*	mergedpre1203	1203	4	4.5	9.64E-05	0.988994385	post1203R1	1203	TTA24TAA	L24*	1.06782974	1.005829268	1.061641149	0.086296195	0.077910756	TRUE
30	TAT	TAA	22	22.5	9.09E-05	0.98715722	Y	*	mergedpre1203	1203	6	6.5	0.00013992	0.979733075	post1203R1	1203	TAT30TAA	Y30*	1.53956541	0.992479268	1.551231808	0.633414291	0.64430542	TRUE
32	TCA	TAA	51	51.5	0.000206694	0.997216659	S	*	mergedpre1203	1203	11	11.5	0.000246474	0.996152857	post1203R1	1203	TCA32TAA	S32*	1.192462026	0.998933229	1.193735469	0.255483171	0.257023019	TRUE
45	GAA	TAA	36	36.5	0.000146496	0.999660852	E	*	mergedpre1203	1203	71	71.5	0.001532526	0.997652985	post1203R1	1203	GAA45TAA	E45*	10.46123233	0.997991451	10.48228652	3.389881543	3.392782181	TRUE
53	TCA	TAA	129	129.5	0.000520149	0.999021959	S	*	mergedpre1203	1203	10	10.5	0.000225158	0.998809881	post1203R1	1203	TCA53TAA	S53*	0.432871157	0.999787715	0.432963068	-1.207684127	-1.207377832	TRUE
54	GAA	TAA	57	57.5	0.000230867	0.987442835	E	*	mergedpre1203	1203	8	8.5	0.000182243	0.983415879	post1203R1	1203	GAA54TAA	E54*	0.789385156	0.995921833	0.792617582	-0.335303125	-0.329407544	TRUE
63	GAA	TAA	297	297.5	0.001206471	0.990086663	E	*	mergedpre1203	1203	14	14.5	0.000313013	0.984554443	post1203R1	1203	GAA63TAA	E63*	0.259444911	0.994412388	0.260902734	-1.938416032	-1.930332205	TRUE
76	GAA	TAA	24	24.5	9.84E-05	0.989511697	E	*	mergedpre1203	1203	5	5.5	0.000117909	0.992293015	post1203R1	1203	GAA76TAA	E76*	1.198762805	1.002810799	1.195402768	0.257496788	0.25344735	TRUE
88	GAA	TAA	67	67.5	0.000270904	0.990321713	E	*	mergedpre1203	1203	11	11.5	0.000246474	0.996088559	post1203R1	1203	GAA88TAA	E88*	0.909822618	1.005823205	0.904555208	-0.144719537	-0.15309628	TRUE
91	AAA	TAA	54	54.5	0.000219855	0.977266218	K	*	mergedpre1203	1203	3	3.5	7.53E-05	0.987462333	post1203R1	1203	AAA91TAA	K91*	0.342651862	1.010433304	0.339113785	-1.560158665	-1.575132761	TRUE
94	TAT	TAA	76	76.5	0.00030707	0.992002135	Y	*	mergedpre1203	1203	8	8.5	0.000182177	0.997803163	post1203R1	1203	TAT94TAA	Y94*	0.593274465	1.005847798	0.589825286	-0.761640422	-0.770052439	TRUE
97	CAA	TAA	11	11.5	4.62E-05	0.992083919	Q	*	mergedpre1203	1203	59	59.5	0.001275237	0.994888336	post1203R1	1203	CAA97TAA	Q97*	27.61719412	1.002826795	27.53934605	4.783422396	4.779349947	TRUE
101	GAC	TAA	30	30.5	0.000122411	0.77846252	D	*	mergedpre1203	1203	1	1.5	3.21E-05	0.685509452	post1203R1	1203	GAC101TAA	D101*	0.262630624	0.880594035	0.298242566	-1.745441918	-1.561990895	TRUE
110	TAT	TAA	18	18.5	7.42E-05	0.994809098	Y	*	mergedpre1203	1203	2	2.5	5.36E-05	0.991416263	post1203R1	1203	TAT110TAA	Y110*	0.721715114	0.996589461	0.724184975	-0.46556985	-0.460641072	TRUE
12	CAA	TAC	268	268.5	0.001077539	0.99391	Q	Y	mergedpre1203	1203	19	19.5	0.000417935	0.994888336	post1203R1	1203	CAA12TAC	Q12Y	0.387860579	1.000984331	0.387479171	-1.367809334	-1.369228724	TRUE
14	GAC	TAC	220	220.5	0.000884874	0.98966443	D	Y	mergedpre1203	1203	20	20.5	0.000439367	0.982457456	post1203R1	1203	GAC14TAC	D14Y	0.496530891	0.99271776	0.500173273	-0.999500127	-0.988955635	TRUE
15	AGG	TAC	989	989.5	0.003971248	0.981307642	R	Y	mergedpre1203	1203	118	118.5	0.002539757	0.990794719	post1203R1	1203	AGG15TAC	R15Y	0.63953632	1.009667791	0.633412619	-0.658782485	-0.672663169	TRUE
17	AAG	TAC	117	117.5	0.000471552	0.980393455	K	Y	mergedpre1203	1203	979	979.5	0.020993184	0.953995028	post1203R1	1203	AAG17TAC	K17Y	44.51930827	0.97307364	45.75122217	5.515738378	5.555117485	TRUE
18	ATT	TAC	30	30.5	0.000122399	0.982617402	I	Y	mergedpre1203	1203	6	6.5	0.000139312	0.993816709	post1203R1	1203	ATT18TAC	I18Y	1.138180229	1.011397423	1.125354092	0.170379016	0.154029007	TRUE
19	AAA	TAC	22	22.5	9.13E-05	0.967068262	K	Y	mergedpre1203	1203	5	5.5	0.000118575	0.979033719	post1203R1	1203	AAA19TAC	K19Y	1.298711241	1.012372919	1.282838782	0.359339874	0.341599054	TRUE
20	ACA	TAC	5	5.5	2.21E-05	0.987201769	T	Y	mergedpre1203	1203	65	65.5	0.001403832	0.992787946	post1203R1	1203	ACA20TAC	T20Y	63.59002256	1.005658597	63.23221693	5.982587896	5.974447277	TRUE
22	AAA	TAC	430	430.5	0.001728007	0.988144791	K	Y	mergedpre1203	1203	18	18.5	0.000396502	0.994738309	post1203R1	1203	AAA22TAC	K22Y	0.229456426	1.006672623	0.227935499	-2.133302468	-2.142897052	TRUE
23	AGT	TAC	2055	2055.5	0.008249686	0.98483912	S	Y	mergedpre1203	1203	277	277.5	0.005947533	0.952216126	post1203R1	1203	AGT23TAC	S23Y	0.720940549	0.966874799	0.745640025	-0.423448791	-0.374849782	TRUE
27	CAT	TAC	287	287.5	0.001153794	0.988448017	H	Y	mergedpre1203	1203	9	9.5	0.000203609	0.987772729	post1203R1	1203	CAT27TAC	H27Y	0.176469369	0.99931682	0.176590012	-2.50152435	-2.500538393	TRUE
30	TAT	TAC	39	39.5	0.00015955	0.98715722	Y	Y	mergedpre1203	1203	7	7.5	0.000161447	0.979733075	post1203R1	1203	TAT30TAC	Y30Y	1.011885737	0.992479268	1.019553525	0.027937517	0.038828645	TRUE
33	AAG	TAC	227	227.5	0.000912995	0.98882936	K	Y	mergedpre1203	1203	10	10.5	0.000225042	0.987408376	post1203R1	1203	AAG33TAC	K33Y	0.246487534	0.998562963	0.246842256	-2.01833871	-2.016264013	TRUE
34	AAG	TAC	19	19.5	7.83E-05	0.968663707	K	Y	mergedpre1203	1203	2	2.5	5.36E-05	0.969190707	post1203R1	1203	AAG34TAC	K34Y	0.684610658	1.000544048	0.6842384	-0.547429023	-0.548213705	TRUE
36	AGG	TAC	177	177.5	0.000716549	0.978097814	R	Y	mergedpre1203	1203	20	20.5	0.000441221	0.988216177	post1203R1	1203	AGG36TAC	R36Y	0.615757781	1.010344939	0.609453027	-0.714413065	-0.729260989	TRUE
38	TGG	TAC	803	803.5	0.003224745	0.984201359	W	Y	mergedpre1203	1203	288	288.5	0.006183291	0.982564619	post1203R1	1203	TGG38TAC	W38Y	1.917451293	0.998336987	1.920645352	0.941591149	0.943992367	TRUE
41	AGA	TAC	17	17.5	7.02E-05	0.995237961	R	Y	mergedpre1203	1203	0	0.5	1.07E-05	0.990451798	post1203R1	1203	AGA41TAC	R41Y	0.152574049	0.995190936	0.153311334	-2.705463743	-2.698508994	TRUE
42	CAT	TAC	239	239.5	0.000961797	0.975669945	H	Y	mergedpre1203	1203	16	16.5	0.000353683	0.987685415	post1203R1	1203	CAT42TAC	H42Y	0.367730947	1.012315097	0.363257397	-1.460935921	-1.47859434	TRUE
43	CAC	TAC	20	20.5	8.25E-05	0.986406912	H	Y	mergedpre1203	1203	1	1.5	3.22E-05	0.968323021	post1203R1	1203	CAC43TAC	H43Y	0.390814517	0.981666906	0.398113163	-1.328749522	-1.302055007	TRUE
44	TAT	TAC	51	51.5	0.000206851	0.956535098	Y	Y	mergedpre1203	1203	7	7.5	0.000160817	0.97936188	post1203R1	1203	TAT44TAC	Y44Y	0.777449506	1.023864029	0.75932886	-0.397203253	-0.431227389	TRUE
48	CAT	TAC	314	314.5	0.001263494	0.994377554	H	Y	mergedpre1203	1203	16	16.5	0.000353857	0.997201312	post1203R1	1203	CAT48TAC	H48Y	0.280062378	1.002839725	0.27926933	-1.840270954	-1.844362005	TRUE
52	AGT	TAC	108	108.5	0.000435547	0.994117104	S	Y	mergedpre1203	1203	5	5.5	0.000117892	0.99679549	post1203R1	1203	AGT52TAC	S52Y	0.270674924	1.002694236	0.269947622	-1.88924859	-1.893130324	TRUE
55	GTA	TAC	173	173.5	0.000696474	0.993880263	V	Y	mergedpre1203	1203	7	7.5	0.000160789	0.984703612	post1203R1	1203	GTA55TAC	V55Y	0.230861405	0.990766845	0.233012849	-2.101518582	-2.088136079	TRUE
56	CAC	TAC	22	22.5	9.03E-05	0.996332445	H	Y	mergedpre1203	1203	11	11.5	0.00024658	0.996086882	post1203R1	1203	CAC56TAC	H56Y	2.729652024	0.999753533	2.730324959	1.449072668	1.449428289	TRUE
57	ATC	TAC	28	28.5	0.000114413	0.995228785	I	Y	mergedpre1203	1203	2	2.5	5.36E-05	0.994672641	post1203R1	1203	ATC57TAC	I57Y	0.468436774	0.999441189	0.468698688	-1.093267339	-1.09246092	TRUE
59	CTA	TAC	2689	2689.5	0.010803895	0.973039472	L	Y	mergedpre1203	1203	104	104.5	0.00224095	0.991325699	post1203R1	1203	CTA59TAC	L59Y	0.207420604	1.018792894	0.203594475	-2.296229683	-2.323090485	TRUE
70	TGG	TAC	389	389.5	0.001563403	0.995466332	W	Y	mergedpre1203	1203	185	185.5	0.003976335	0.98931427	post1203R1	1203	TGG70TAC	W70Y	2.543384274	0.99381992	2.559200338	1.355693088	1.364636724	TRUE
71	GGT	TAC	398	398.5	0.001599592	0.993190193	G	Y	mergedpre1203	1203	24	24.5	0.00052521	0.992464843	post1203R1	1203	GGT71TAC	G71Y	0.328339993	0.999269677	0.328579963	-1.605683588	-1.60462957	TRUE
76	GAA	TAC	19	19.5	7.83E-05	0.989511697	E	Y	mergedpre1203	1203	1	1.5	3.22E-05	0.992293015	post1203R1	1203	GAA76TAC	E76Y	0.410764877	1.002810799	0.409613536	-1.287664705	-1.291714142	TRUE
78	GAC	TAC	51	51.5	0.000206761	0.983722097	D	Y	mergedpre1203	1203	64	64.5	0.001382785	0.993493408	post1203R1	1203	GAC78TAC	D78Y	6.687845709	1.009932999	6.622068709	2.72728198	2.713022395	TRUE
79	TGG	TAC	16	16.5	6.62E-05	0.994475615	W	Y	mergedpre1203	1203	1	1.5	3.22E-05	0.991093629	post1203R1	1203	TGG79TAC	W79Y	0.485544808	0.996599227	0.48720167	-1.037409017	-1.032494378	TRUE
84	GGA	TAC	509	509.5	0.002044739	0.987203824	G	Y	mergedpre1203	1203	96	96.5	0.002068241	0.983443354	post1203R1	1203	GGA84TAC	G84Y	1.011493779	0.996190787	1.015361508	0.021993474	0.0274995	TRUE
85	GTC	TAC	423	423.5	0.001699643	0.987002849	V	Y	mergedpre1203	1203	16	16.5	0.000353637	0.990387501	post1203R1	1203	GTC85TAC	V85Y	0.208065542	1.003429221	0.207354478	-2.269828891	-2.274767748	TRUE
86	TCC	TAC	1051	1051.5	0.004243016	0.988679238	S	Y	mergedpre1203	1203	48	48.5	0.001046906	0.993211302	post1203R1	1203	TCC86TAC	S86Y	0.246736207	1.004583958	0.245610339	-2.0255568	-2.032154943	TRUE
90	AGG	TAC	105	105.5	0.000425546	0.987320353	R	Y	mergedpre1203	1203	0	0.5	1.08E-05	0.994435835	post1203R1	1203	AGG90TAC	R90Y	0.025290845	1.007206862	0.025109882	-5.315600956	-5.325960973	TRUE
94	TAT	TAC	21	21.5	8.63E-05	0.992002135	Y	Y	mergedpre1203	1203	2	2.5	5.36E-05	0.997803163	post1203R1	1203	TAT94TAC	Y94Y	0.620868626	1.005847798	0.61725902	-0.69605208	-0.704464097	TRUE
95	AGC	TAC	4	4.5	1.81E-05	0.989374217	S	Y	mergedpre1203	1203	61	61.5	0.001318102	0.977549402	post1203R1	1203	AGC95TAC	S95Y	72.95371998	0.988048188	73.83619634	6.20625633	6.22360302	TRUE
99	GAC	TAC	76	76.5	0.000307024	0.963560438	D	Y	mergedpre1203	1203	4	4.5	9.64E-05	0.991030477	post1203R1	1203	GAC99TAC	D99Y	0.314133129	1.028508891	0.305425779	-1.711106261	-1.751660526	TRUE
101	GAC	TAC	153	153.5	0.000616068	0.77846252	D	Y	mergedpre1203	1203	7	7.5	0.000160744	0.685509452	post1203R1	1203	GAC101TAC	D101Y	0.260919676	0.880594035	0.296299617	-1.754871331	-1.571420308	TRUE
104	GAC	TAC	79	79.5	0.000319057	0.994523863	D	Y	mergedpre1203	1203	8	8.5	0.000182177	0.98920871	post1203R1	1203	GAC104TAC	D104Y	0.570985285	0.99465558	0.574053267	-0.800743483	-0.793012438	TRUE
105	CAA	TAC	1092	1092.5	0.004385278	0.990982583	Q	Y	mergedpre1203	1203	60	60.5	0.001296669	0.99340949	post1203R1	1203	CAA105TAC	Q105Y	0.295686907	1.002448991	0.294964542	-1.761386558	-1.764915385	TRUE
106	CTA	TAC	233	233.5	0.000937344	0.99049609	L	Y	mergedpre1203	1203	4	4.5	9.64E-05	0.992337699	post1203R1	1203	CTA106TAC	L106Y	0.102895526	1.001859279	0.10270457	-3.283427718	-3.2861076	TRUE
107	ATT	TAC	176	176.5	0.000708665	0.991293263	I	Y	mergedpre1203	1203	19	19.5	0.000417935	0.995188392	post1203R1	1203	ATT107TAC	I107Y	0.589749752	1.003929341	0.587441494	-0.767482922	-0.773140655	TRUE
109	CTG	TAC	313	313.5	0.001257995	0.994247731	L	Y	mergedpre1203	1203	7	7.5	0.000160744	0.995574178	post1203R1	1203	CTG109TAC	L109Y	0.127778002	1.001334121	0.127607758	-2.970212054	-2.972135501	TRUE
110	TAT	TAC	139	139.5	0.000559823	0.994809098	Y	Y	mergedpre1203	1203	34	34.5	0.000739423	0.991416263	post1203R1	1203	TAT110TAC	Y110Y	1.320816262	0.996589461	1.325336374	0.406358566	0.411287344	TRUE
111	TAC	TAC	247732	247732.5	0.994178977	0.994178977	Y	Y	mergedpre1203	1203	46516	46516.5	0.996967294	0.996967294	post1203R1	1203	TAC111TAC	Y111Y	1.002804643	1.002804643	1	0	-0.004040581	TRUE
113	GAC	TAC	269	269.5	0.001081452	0.971936421	D	Y	mergedpre1203	1203	28	28.5	0.000610828	0.985050795	post1203R1	1203	GAC113TAC	D113Y	0.564821858	1.013493037	0.557302159	-0.843468351	-0.862804528	TRUE
114	TGT	TAC	198	198.5	0.000796658	0.979634059	C	Y	mergedpre1203	1203	2	2.5	5.36E-05	0.978513867	post1203R1	1203	TGT114TAC	C114Y	0.067257723	0.99885652	0.067334719	-3.892505619	-3.890854981	TRUE
30	TAT	TAG	394	394.5	0.001593482	0.98715722	Y	*	mergedpre1203	1203	46	46.5	0.001000969	0.979733075	post1203R1	1203	TAT30TAG	Y30*	0.628164301	0.992479268	0.632924356	-0.659895009	-0.649003881	TRUE
34	AAG	TAG	61	61.5	0.000246837	0.968663707	K	*	mergedpre1203	1203	7	7.5	0.000160744	0.969190707	post1203R1	1203	AAG34TAG	K34*	0.651215017	1.000544048	0.650860917	-0.619578809	-0.620363491	TRUE
60	GAG	TAG	24	24.5	9.84E-05	0.993962841	E	*	mergedpre1203	1203	6	6.5	0.000139428	0.917619426	post1203R1	1203	GAG60TAG	E60*	1.417278407	0.923192887	1.535192077	0.618419171	0.733715157	TRUE
79	TGG	TAG	31	31.5	0.000126421	0.994475615	W	*	mergedpre1203	1203	3	3.5	7.50E-05	0.991093629	post1203R1	1203	TGG79TAG	W79*	0.593443654	0.996599227	0.595468707	-0.7479024	-0.742987761	TRUE
89	TGG	TAG	17	17.5	7.02E-05	0.982332517	W	*	mergedpre1203	1203	7	7.5	0.000160744	0.994266792	post1203R1	1203	TGG89TAG	W89*	2.288353551	1.012148916	2.260886234	1.176888399	1.159466832	TRUE
111	TAC	TAG	42	42.5	0.000170557	0.994178977	Y	*	mergedpre1203	1203	5	5.5	0.000117879	0.996967294	post1203R1	1203	TAC111TAG	Y111*	0.691140035	1.002804643	0.689207056	-0.536990624	-0.541031205	TRUE
14	GAC	TAT	54	54.5	0.00021871	0.98966443	D	Y	mergedpre1203	1203	0	0.5	1.07E-05	0.982457456	post1203R1	1203	GAC14TAT	D14Y	0.048997566	0.99271776	0.049356996	-4.34060161	-4.330057119	TRUE
27	CAT	TAT	42	42.5	0.000170561	0.988448017	H	Y	mergedpre1203	1203	6	6.5	0.000139312	0.987772729	post1203R1	1203	CAT27TAT	H27Y	0.81678547	0.99931682	0.817343863	-0.290984935	-0.289998978	TRUE
30	TAT	TAT	244391	244391.5	0.98715722	0.98715722	Y	Y	mergedpre1203	1203	45513	45513.5	0.979733075	0.979733075	post1203R1	1203	TAT30TAT	Y30Y	0.992479268	0.992479268	1	0	0.010891128	TRUE
39	TTT	TAT	56	56.5	0.000226783	0.974955547	F	Y	mergedpre1203	1203	3	3.5	7.50E-05	0.991180505	post1203R1	1203	TTT39TAT	F39Y	0.330774261	1.016641742	0.325359709	-1.619892489	-1.643703861	TRUE
40	TAT	TAT	244955	244955.5	0.983156868	0.983156868	Y	Y	mergedpre1203	1203	46121	46121.5	0.988501436	0.988501436	post1203R1	1203	TAT40TAT	Y40Y	1.005436129	1.005436129	1	0	-0.007821437	TRUE
42	CAT	TAT	19	19.5	7.83E-05	0.975669945	H	Y	mergedpre1203	1203	2	2.5	5.36E-05	0.987685415	post1203R1	1203	CAT42TAT	H42Y	0.684316719	1.012315097	0.675991814	-0.564922318	-0.582580738	TRUE
44	TAT	TAT	238149	238149.5	0.956535098	0.956535098	Y	Y	mergedpre1203	1203	45674	45674.5	0.97936188	0.97936188	post1203R1	1203	TAT44TAT	Y44Y	1.023864029	1.023864029	1	0	-0.034024136	TRUE
48	CAT	TAT	16	16.5	6.63E-05	0.994377554	H	Y	mergedpre1203	1203	2	2.5	5.36E-05	0.997201312	post1203R1	1203	CAT48TAT	H48Y	0.808811918	1.002839725	0.806521618	-0.310214891	-0.314305942	TRUE
69	TAT	TAT	248361	248361.5	0.996823237	0.996823237	Y	Y	mergedpre1203	1203	46568	46568.5	0.998103179	0.998103179	post1203R1	1203	TAT69TAT	Y69Y	1.00128402	1.00128402	1	0	-0.001851262	TRUE
73	CAT	TAT	182	182.5	0.000732458	0.993929628	H	Y	mergedpre1203	1203	97	97.5	0.002089943	0.996323845	post1203R1	1203	CAT73TAT	H73Y	2.853326995	1.002408839	2.846470305	1.509174049	1.505703008	TRUE
80	CAT	TAT	86	86.5	0.000347146	0.999396007	H	Y	mergedpre1203	1203	8	8.5	0.000182192	0.998896129	post1203R1	1203	CAT80TAT	H80Y	0.524829696	0.99949982	0.525092336	-0.929356955	-0.928635167	TRUE
94	TAT	TAT	247136	247136.5	0.992002135	0.992002135	Y	Y	mergedpre1203	1203	46555	46555.5	0.997803163	0.997803163	post1203R1	1203	TAT94TAT	Y94Y	1.005847798	1.005847798	1	0	-0.008412017	TRUE
110	TAT	TAT	247892	247892.5	0.994809098	0.994809098	Y	Y	mergedpre1203	1203	46257	46257.5	0.991416263	0.991416263	post1203R1	1203	TAT110TAT	Y110Y	0.996589461	0.996589461	1	0	0.004928778	TRUE
111	TAC	TAT	24	24.5	9.83E-05	0.994178977	Y	Y	mergedpre1203	1203	40	40.5	0.000868018	0.996967294	post1203R1	1203	TAC111TAT	Y111Y	8.828384309	1.002804643	8.803693094	3.138108852	3.134068271	TRUE
114	TGT	TAT	53	53.5	0.000214716	0.979634059	C	Y	mergedpre1203	1203	6	6.5	0.000139312	0.978513867	post1203R1	1203	TGT114TAT	C114Y	0.648817023	0.99885652	0.649559782	-0.622465785	-0.620815147	TRUE
32	TCA	TCA	248467	248467.5	0.997216659	0.997216659	S	S	mergedpre1203	1203	46478	46478.5	0.996152857	0.996152857	post1203R1	1203	TCA32TCA	S32S	0.998933229	0.998933229	1	0	0.001539847	TRUE
49	CCA	TCA	95	95.5	0.000383898	0.988195639	P	S	mergedpre1203	1203	10	10.5	0.000225274	0.989111779	post1203R1	1203	CCA49TCA	P49S	0.586805744	1.000927083	0.58626223	-0.770381981	-0.77171886	TRUE
53	TCA	TCA	248723	248723.5	0.999021959	0.999021959	S	S	mergedpre1203	1203	46578	46578.5	0.998809881	0.998809881	post1203R1	1203	TCA53TCA	S53S	0.999787715	0.999787715	1	0	0.000306295	TRUE
86	TCC	TCA	85	85.5	0.00034501	0.988679238	S	S	mergedpre1203	1203	23	23.5	0.000507264	0.993211302	post1203R1	1203	TCC86TCA	S86S	1.470287179	1.004583958	1.463578198	0.54949983	0.542901687	TRUE
103	GCA	TCA	760	760.5	0.003052207	0.985276766	A	S	mergedpre1203	1203	45	45.5	0.000975181	0.991094775	post1203R1	1203	GCA103TCA	A103S	0.319500361	1.005904949	0.317624803	-1.654604519	-1.663098506	TRUE
86	TCC	TCC	245013	245013.5	0.988679238	0.988679238	S	S	mergedpre1203	1203	46012	46012.5	0.993211302	0.993211302	post1203R1	1203	TCC86TCC	S86S	1.004583958	1.004583958	1	0	-0.006598143	TRUE
32	TCA	TCG	66	66.5	0.000266896	0.997216659	S	S	mergedpre1203	1203	11	11.5	0.000246474	0.996152857	post1203R1	1203	TCA32TCG	S32S	0.923485629	0.998933229	0.924471829	-0.113298737	-0.11175889	TRUE
53	TCA	TCG	75	75.5	0.000303253	0.999021959	S	S	mergedpre1203	1203	9	9.5	0.000203714	0.998809881	post1203R1	1203	TCA53TCG	S53S	0.671762523	0.999787715	0.671905159	-0.573670488	-0.573364193	TRUE
81	TTG	TCG	50	50.5	0.000202862	0.96713037	L	S	mergedpre1203	1203	1	1.5	3.22E-05	0.985797586	post1203R1	1203	TTG81TCG	L81S	0.158513903	1.019301655	0.155512259	-2.684899784	-2.712480854	TRUE
86	TCC	TCG	47	47.5	0.000191672	0.988679238	S	S	mergedpre1203	1203	6	6.5	0.000140307	0.993211302	post1203R1	1203	TCC86TCG	S86S	0.732015319	1.004583958	0.728675103	-0.456652397	-0.46325054	TRUE
35	GCT	TCT	56	56.5	0.000226728	0.998657688	A	S	mergedpre1203	1203	7	7.5	0.000160744	0.998596168	post1203R1	1203	GCT35TCT	A35S	0.70897269	0.999938397	0.709016368	-0.496109161	-0.496020284	TRUE
86	TCC	TCT	196	196.5	0.000792917	0.988679238	S	S	mergedpre1203	1203	12	12.5	0.000269821	0.993211302	post1203R1	1203	TCC86TCT	S86S	0.340288977	1.004583958	0.338736224	-1.56176582	-1.568363963	TRUE
37	AGA	TGA	106	106.5	0.000427383	0.998063734	R	*	mergedpre1203	1203	3	3.5	7.50E-05	0.989573064	post1203R1	1203	AGA37TGA	R37*	0.175519216	0.991492857	0.177025195	-2.497973391	-2.485647676	TRUE
41	AGA	TGA	58	58.5	0.000234791	0.995237961	R	*	mergedpre1203	1203	4	4.5	9.64E-05	0.990451798	post1203R1	1203	AGA41TGA	R41*	0.410776287	0.995190936	0.412761283	-1.276620444	-1.269665695	TRUE
75	GGA	TGA	70	70.5	0.000283078	0.993063586	G	*	mergedpre1203	1203	2	2.5	5.36E-05	0.991371549	post1203R1	1203	GGA75TGA	G75*	0.189321929	0.998296144	0.189645057	-2.398626324	-2.396166082	TRUE
79	TGG	TGA	106	106.5	0.000427422	0.994475615	W	*	mergedpre1203	1203	36	36.5	0.000782389	0.991093629	post1203R1	1203	TGG79TGA	W79*	1.830481129	0.996599227	1.836727421	0.87713754	0.882052179	TRUE
84	GGA	TGA	110	110.5	0.000443462	0.987203824	G	*	mergedpre1203	1203	14	14.5	0.000310772	0.983443354	post1203R1	1203	GGA84TGA	G84*	0.700786643	0.996190787	0.703466296	-0.507446792	-0.501940765	TRUE
12	CAA	TGC	240	240.5	0.00096517	0.99391	Q	C	mergedpre1203	1203	9	9.5	0.000203609	0.994888336	post1203R1	1203	CAA12TGC	Q12C	0.210956953	1.000984331	0.210749506	-2.246398845	-2.247818236	TRUE
16	ATG	TGC	18	18.5	7.42E-05	0.990061401	M	C	mergedpre1203	1203	4	4.5	9.64E-05	0.995016932	post1203R1	1203	ATG16TGC	M16C	1.299055925	1.005005276	1.292586175	0.370260466	0.363057391	TRUE
17	AAG	TGC	1253	1253.5	0.005030561	0.980393455	K	C	mergedpre1203	1203	211	211.5	0.004532985	0.953995028	post1203R1	1203	AAG17TGC	K17C	0.901089372	0.97307364	0.926023823	-0.110878785	-0.071499679	TRUE
22	AAA	TGC	27	27.5	0.000110384	0.988144791	K	C	mergedpre1203	1203	12	12.5	0.000267907	0.994738309	post1203R1	1203	AAA22TGC	K22C	2.427051387	1.006672623	2.410963935	1.26961007	1.260015486	TRUE
24	TTA	TGC	193	193.5	0.000776753	0.983262683	L	C	mergedpre1203	1203	25	25.5	0.00054653	0.988994385	post1203R1	1203	TTA24TGC	L24C	0.703608743	1.005829268	0.69953099	-0.515540124	-0.523925563	TRUE
25	GTA	TGC	178	178.5	0.000731773	0.995000574	V	C	mergedpre1203	1203	34	34.5	0.000748406	0.994587618	post1203R1	1203	GTA25TGC	V25C	1.022728706	0.999584969	1.023153347	0.033022388	0.033621275	TRUE
26	AAG	TGC	179	179.5	0.0007204	0.987195335	K	C	mergedpre1203	1203	7	7.5	0.000160744	0.987172618	post1203R1	1203	AAG26TGC	K26C	0.22313167	0.999976988	0.223136804	-2.163999603	-2.163966403	TRUE
28	CAT	TGC	315	315.5	0.00126626	0.992898109	H	C	mergedpre1203	1203	18	18.5	0.000396502	0.993688114	post1203R1	1203	CAT28TGC	H28C	0.313128664	1.000795655	0.31287972	-1.676319946	-1.677467377	TRUE
30	TAT	TGC	169	169.5	0.000684652	0.98715722	Y	C	mergedpre1203	1203	91	91.5	0.001969648	0.979733075	post1203R1	1203	TAT30TGC	Y30C	2.876859802	0.992479268	2.898659845	1.535386045	1.546277173	TRUE
38	TGG	TGC	26	26.5	0.000106354	0.984201359	W	C	mergedpre1203	1203	5	5.5	0.000117879	0.982564619	post1203R1	1203	TGG38TGC	W38C	1.10836096	0.998336987	1.110207249	0.150829018	0.153230236	TRUE
41	AGA	TGC	184	184.5	0.000740494	0.995237961	R	C	mergedpre1203	1203	102	102.5	0.002196837	0.990451798	post1203R1	1203	AGA41TGC	R41C	2.966717629	0.995190936	2.981053707	1.575822367	1.582777117	TRUE
42	CAT	TGC	171	171.5	0.000688719	0.975669945	H	C	mergedpre1203	1203	24	24.5	0.000525165	0.987685415	post1203R1	1203	CAT42TGC	H42C	0.762524344	1.012315097	0.753248022	-0.408803116	-0.426461536	TRUE
43	CAC	TGC	17	17.5	7.04E-05	0.986406912	H	C	mergedpre1203	1203	1	1.5	3.22E-05	0.968323021	post1203R1	1203	CAC43TGC	H43C	0.457811292	0.981666906	0.466361134	-1.100480534	-1.073786019	TRUE
44	TAT	TGC	34	34.5	0.00013857	0.956535098	Y	C	mergedpre1203	1203	4	4.5	9.65E-05	0.97936188	post1203R1	1203	TAT44TGC	Y44C	0.69632434	1.023864029	0.680094544	-0.556192776	-0.590216912	TRUE
49	CCA	TGC	41	41.5	0.000166825	0.988195639	P	C	mergedpre1203	1203	45	45.5	0.000976185	0.989111779	post1203R1	1203	CCA49TGC	P49C	5.851560888	1.000927083	5.846141031	2.547484633	2.546147754	TRUE
52	AGT	TGC	350	350.5	0.001406998	0.994117104	S	C	mergedpre1203	1203	13	13.5	0.00028937	0.99679549	post1203R1	1203	AGT52TGC	S52C	0.205665203	1.002694236	0.205112581	-2.285512108	-2.289393842	TRUE
54	GAA	TGC	21	21.5	8.63E-05	0.987442835	E	C	mergedpre1203	1203	8	8.5	0.000182243	0.983415879	post1203R1	1203	GAA54TGC	E54C	2.111146346	0.995921833	2.119791208	1.083922172	1.089817752	TRUE
55	GTA	TGC	6	6.5	2.61E-05	0.993880263	V	C	mergedpre1203	1203	47	47.5	0.00101833	0.984703612	post1203R1	1203	GTA55TGC	V55C	39.02741658	0.990766845	39.39112089	5.299798565	5.313181068	TRUE
57	ATC	TGC	232	232.5	0.000933368	0.995228785	I	C	mergedpre1203	1203	8	8.5	0.000182224	0.994672641	post1203R1	1203	ATC57TGC	I57C	0.195232359	0.999441189	0.195341518	-2.355929485	-2.355123065	TRUE
58	CCA	TGC	212	212.5	0.000853373	0.984436493	P	C	mergedpre1203	1203	9	9.5	0.000203718	0.991518881	post1203R1	1203	CCA58TGC	P58C	0.238721531	1.007194358	0.237016351	-2.076941505	-2.087283612	TRUE
59	CTA	TGC	175	175.5	0.000704995	0.973039472	L	C	mergedpre1203	1203	15	15.5	0.00033239	0.991325699	post1203R1	1203	CTA59TGC	L59C	0.471478324	1.018792894	0.462781324	-1.111597451	-1.138458253	TRUE
63	GAA	TGC	144	144.5	0.000586	0.990086663	E	C	mergedpre1203	1203	3	3.5	7.56E-05	0.984554443	post1203R1	1203	GAA63TGC	E63C	0.128933069	0.994412388	0.129657545	-2.947221929	-2.939138102	TRUE
68	ACA	TGC	83	83.5	0.000335178	0.997465087	T	C	mergedpre1203	1203	239	239.5	0.005133976	0.98642015	post1203R1	1203	ACA68TGC	T68C	15.31714179	0.988926994	15.48864769	3.953139283	3.969203358	TRUE
72	CTG	TGC	481	481.5	0.001932951	0.985662442	L	C	mergedpre1203	1203	190	190.5	0.004083864	0.989334791	post1203R1	1203	CTG72TGC	L72C	2.112761339	1.003725767	2.104918901	1.07376465	1.068399492	TRUE
79	TGG	TGC	68	68.5	0.000274915	0.994475615	W	C	mergedpre1203	1203	19	19.5	0.000417989	0.991093629	post1203R1	1203	TGG79TGC	W79C	1.520428631	0.996599227	1.525616907	0.609392737	0.614307376	TRUE
82	GGT	TGC	213	213.5	0.000857013	0.988621995	G	C	mergedpre1203	1203	5	5.5	0.000117879	0.990323203	post1203R1	1203	GGT82TGC	G82C	0.137546337	1.001720787	0.137310056	-2.86449081	-2.866971248	TRUE
83	CAG	TGC	212	212.5	0.000853016	0.985358227	Q	C	mergedpre1203	1203	7	7.5	0.000160744	0.987408376	post1203R1	1203	CAG83TGC	Q83C	0.188442055	1.002080613	0.188050794	-2.410805695	-2.413804267	TRUE
86	TCC	TGC	49	49.5	0.000199743	0.988679238	S	C	mergedpre1203	1203	3	3.5	7.55E-05	0.993211302	post1203R1	1203	TCC86TGC	S86C	0.378236354	1.004583958	0.376510445	-1.409238205	-1.415836348	TRUE
87	ATA	TGC	228	228.5	0.000917045	0.99403018	I	C	mergedpre1203	1203	9	9.5	0.000203609	0.995381285	post1203R1	1203	ATA87TGC	I87C	0.222027636	1.001359219	0.221726261	-2.173148443	-2.17510805	TRUE
89	TGG	TGC	909	909.5	0.003650704	0.982332517	W	C	mergedpre1203	1203	58	58.5	0.001253804	0.994266792	post1203R1	1203	TGG89TGC	W89C	0.343441737	1.012148916	0.339319374	-1.559284288	-1.576705855	TRUE
95	AGC	TGC	22	22.5	9.03E-05	0.989374217	S	C	mergedpre1203	1203	2	2.5	5.36E-05	0.977549402	post1203R1	1203	AGC95TGC	S95C	0.593119675	0.988048188	0.600294279	-0.736258176	-0.718911485	TRUE
101	GAC	TGC	578	578.5	0.002321792	0.77846252	D	C	mergedpre1203	1203	15	15.5	0.000332205	0.685509452	post1203R1	1203	GAC101TGC	D101C	0.143081104	0.880594035	0.162482481	-2.62164392	-2.438192897	TRUE
103	GCA	TGC	450	450.5	0.001808046	0.985276766	A	C	mergedpre1203	1203	71	71.5	0.001532427	0.991094775	post1203R1	1203	GCA103TGC	A103C	0.847559941	1.005904949	0.842584522	-0.24710668	-0.255600668	TRUE
104	GAC	TGC	413	413.5	0.001659496	0.994523863	D	C	mergedpre1203	1203	404	404.5	0.008669467	0.98920871	post1203R1	1203	GAC104TGC	D104C	5.224155932	0.99465558	5.252226032	2.392929005	2.40066005	TRUE
105	CAA	TGC	2	2.5	1.00E-05	0.990982583	Q	C	mergedpre1203	1203	35	35.5	0.000760856	0.99340949	post1203R1	1203	CAA105TGC	Q105C	75.82047666	1.002448991	75.63524665	6.240986794	6.237457967	TRUE
108	CAT	TGC	108	108.5	0.000435488	0.993865043	H	C	mergedpre1203	1203	1	1.5	3.21E-05	0.995359853	post1203R1	1203	CAT108TGC	H108C	0.073822597	1.001504037	0.073711732	-3.761961928	-3.764130165	TRUE
110	TAT	TGC	8	8.5	3.41E-05	0.994809098	Y	C	mergedpre1203	1203	59	59.5	0.001275237	0.991416263	post1203R1	1203	TAT110TGC	Y110C	37.3848429	0.996589461	37.51278171	5.229310343	5.234239121	TRUE
111	TAC	TGC	87	87.5	0.000351148	0.994178977	Y	C	mergedpre1203	1203	2	2.5	5.36E-05	0.996967294	post1203R1	1203	TAC111TGC	Y111C	0.152589358	1.002804643	0.152162597	-2.716314324	-2.720354904	TRUE
112	TTT	TGC	28	28.5	0.000114393	0.979728347	F	C	mergedpre1203	1203	5	5.5	0.000117879	0.982243131	post1203R1	1203	TTT112TGC	F112C	1.030473705	1.002566818	1.027835438	0.0396093	0.035910909	TRUE
113	GAC	TGC	2240	2240.5	0.008990698	0.971936421	D	C	mergedpre1203	1203	76	76.5	0.00163959	0.985050795	post1203R1	1203	GAC113TGC	D113C	0.182365168	1.013493037	0.179937268	-2.474434071	-2.493770248	TRUE
114	TGT	TGC	18	18.5	7.42E-05	0.979634059	C	C	mergedpre1203	1203	4	4.5	9.64E-05	0.978513867	post1203R1	1203	TGT114TGC	C114C	1.298982939	0.99885652	1.300470001	0.379033119	0.380683757	TRUE
115	TTT	TGC	3	3.5	1.40E-05	0.993170835	F	C	mergedpre1203	1203	50	50.5	0.001082344	0.989273008	post1203R1	1203	TTT115TGC	F115C	77.04803953	0.99607537	77.35161597	6.273359527	6.27903271	TRUE
12	CAA	TGG	196	196.5	0.00078859	0.99391	Q	W	mergedpre1203	1203	8	8.5	0.000182177	0.994888336	post1203R1	1203	CAA12TGG	Q12W	0.231015804	1.000984331	0.230788631	-2.115355936	-2.116775326	TRUE
14	GAC	TGG	14	14.5	5.82E-05	0.98966443	D	W	mergedpre1203	1203	63	63.5	0.001360967	0.982457456	post1203R1	1203	GAC14TGG	D14W	23.38873476	0.99271776	23.56030656	4.558286406	4.568830898	TRUE
15	AGG	TGG	262	262.5	0.001053515	0.981307642	R	W	mergedpre1203	1203	17	17.5	0.00037507	0.990794719	post1203R1	1203	AGG15TGG	R15W	0.356017546	1.009667791	0.3526086	-1.503860433	-1.517741116	TRUE
16	ATG	TGG	428	428.5	0.00171964	0.990061401	M	W	mergedpre1203	1203	19	19.5	0.000417935	0.995016932	post1203R1	1203	ATG16TGG	M16W	0.243036134	1.005005276	0.241825729	-2.047960345	-2.05516342	TRUE
20	ACA	TGG	333	333.5	0.001338626	0.987201769	T	W	mergedpre1203	1203	86	86.5	0.001853916	0.992787946	post1203R1	1203	ACA20TGG	T20W	1.384938976	1.005658597	1.377146261	0.46168179	0.453541171	TRUE
21	TGG	TGG	248738	248738.5	0.998308316	0.998308316	W	W	mergedpre1203	1203	46579	46579.5	0.998317545	0.998317545	post1203R1	1203	TGG21TGG	W21W	1.000009244	1.000009244	1	0	-1.33E-05	TRUE
22	AAA	TGG	2	2.5	1.00E-05	0.988144791	K	W	mergedpre1203	1203	50	50.5	0.001082344	0.994738309	post1203R1	1203	AAA22TGG	K22W	107.8581637	1.006672623	107.1432373	6.743396982	6.733802397	TRUE
23	AGT	TGG	19	19.5	7.83E-05	0.98483912	S	W	mergedpre1203	1203	235	235.5	0.005047366	0.952216126	post1203R1	1203	AGT23TGG	S23W	64.49265358	0.966874799	66.70217662	6.059661935	6.108260944	TRUE
24	TTA	TGG	374	374.5	0.001503328	0.983262683	L	W	mergedpre1203	1203	12	12.5	0.000267907	0.988994385	post1203R1	1203	TTA24TGG	L24W	0.178209236	1.005829268	0.177176427	-2.496741428	-2.505126868	TRUE
27	CAT	TGG	203	203.5	0.000816685	0.988448017	H	W	mergedpre1203	1203	3	3.5	7.50E-05	0.987772729	post1203R1	1203	CAT27TGG	H27W	0.091851702	0.99931682	0.091914496	-3.44356378	-3.442577822	TRUE
29	ATG	TGG	580	580.5	0.002329482	0.98818806	M	W	mergedpre1203	1203	34	34.5	0.000739423	0.988244245	post1203R1	1203	ATG29TGG	M29W	0.31741947	1.000056857	0.317401423	-1.655619497	-1.655701522	TRUE
30	TAT	TGG	43	43.5	0.000175707	0.98715722	Y	W	mergedpre1203	1203	178	178.5	0.003842428	0.979733075	post1203R1	1203	TAT30TGG	Y30W	21.86836278	0.992479268	22.03407515	4.461664438	4.472555566	TRUE
36	AGG	TGG	38	38.5	0.000155421	0.978097814	R	W	mergedpre1203	1203	36	36.5	0.000785588	0.988216177	post1203R1	1203	AGG36TGG	R36W	5.054597054	1.010344939	5.002842947	2.322748163	2.307900239	TRUE
38	TGG	TGG	245230	245230.5	0.984201359	0.984201359	W	W	mergedpre1203	1203	45844	45844.5	0.982564619	0.982564619	post1203R1	1203	TGG38TGG	W38W	0.998336987	0.998336987	1	0	0.002401218	TRUE
42	CAT	TGG	425	425.5	0.001708746	0.975669945	H	W	mergedpre1203	1203	167	167.5	0.003590414	0.987685415	post1203R1	1203	CAT42TGG	H42W	2.101198105	1.012315097	2.07563644	1.053553769	1.03589535	TRUE
43	CAC	TGG	195	195.5	0.000786344	0.986406912	H	W	mergedpre1203	1203	70	70.5	0.001514566	0.968323021	post1203R1	1203	CAC43TGG	H43W	1.926085869	0.981666906	1.962056433	0.972366537	0.999061052	TRUE
50	AAA	TGG	22	22.5	9.04E-05	0.987911554	K	W	mergedpre1203	1203	1	1.5	3.22E-05	0.992161867	post1203R1	1203	AAA50TGG	K50W	0.355806223	1.004302321	0.354281988	-1.497029974	-1.503223598	TRUE
54	GAA	TGG	31	31.5	0.000126475	0.987442835	E	W	mergedpre1203	1203	0	0.5	1.07E-05	0.983415879	post1203R1	1203	GAA54TGG	E54W	0.084761245	0.995921833	0.08510833	-3.554555838	-3.548660258	TRUE
55	GTA	TGG	170	170.5	0.000684431	0.993880263	V	W	mergedpre1203	1203	9	9.5	0.000203666	0.984703612	post1203R1	1203	GTA55TGG	V55W	0.297569745	0.990766845	0.300342857	-1.735317741	-1.721935237	TRUE
56	CAC	TGG	256	256.5	0.001029806	0.996332445	H	W	mergedpre1203	1203	9	9.5	0.000203697	0.996086882	post1203R1	1203	CAC56TGG	H56W	0.197800871	0.999753533	0.197849635	-2.337523693	-2.337168073	TRUE
59	CTA	TGG	223	223.5	0.000897814	0.973039472	L	W	mergedpre1203	1203	7	7.5	0.000160834	0.991325699	post1203R1	1203	CTA59TGG	L59W	0.179139307	1.018792894	0.175834861	-2.507706967	-2.534567769	TRUE
62	GGT	TGG	180	180.5	0.000724865	0.988769618	G	W	mergedpre1203	1203	4	4.5	9.65E-05	0.992334248	post1203R1	1203	GGT62TGG	G62W	0.133117236	1.003605118	0.132639056	-2.914422448	-2.91961418	TRUE
63	GAA	TGG	14	14.5	5.88E-05	0.990086663	E	W	mergedpre1203	1203	264	264.5	0.005709783	0.984554443	post1203R1	1203	GAA63TGG	E63W	97.10057422	0.994412388	97.64618324	6.609491749	6.617575575	TRUE
64	TTG	TGG	34	34.5	0.000138469	0.996975766	L	W	mergedpre1203	1203	0	0.5	1.07E-05	0.99842464	post1203R1	1203	TTG64TGG	L64W	0.077394709	1.001453269	0.077282397	-3.693716353	-3.695811455	TRUE
65	GTA	TGG	1	1.5	6.02E-06	0.99659064	V	W	mergedpre1203	1203	33	33.5	0.000718098	0.995316285	post1203R1	1203	GTA65TGG	V65W	119.2842526	0.998721285	119.4369784	6.900105763	6.901951739	TRUE
66	GTA	TGG	278	278.5	0.001118766	0.991108121	V	W	mergedpre1203	1203	10	10.5	0.000225148	0.996579895	post1203R1	1203	GTA66TGG	V66W	0.2012467	1.005520866	0.200141745	-2.320905986	-2.328849005	TRUE
67	ACA	TGG	231	231.5	0.000929305	0.991435545	T	W	mergedpre1203	1203	9	9.5	0.000203631	0.991736866	post1203R1	1203	ACA67TGG	T67W	0.219121978	1.000303924	0.219055401	-2.190632306	-2.191070709	TRUE
68	ACA	TGG	35	35.5	0.000142501	0.997465087	T	W	mergedpre1203	1203	324	324.5	0.006956056	0.98642015	post1203R1	1203	ACA68TGG	T68W	48.81407213	0.988926994	49.36064284	5.625289278	5.641353353	TRUE
69	TAT	TGG	179	179.5	0.000720441	0.996823237	Y	W	mergedpre1203	1203	10	10.5	0.000225047	0.998103179	post1203R1	1203	TAT69TGG	Y69W	0.31237348	1.00128402	0.311972901	-1.680507379	-1.68235864	TRUE
70	TGG	TGG	248006	248006.5	0.995466332	0.995466332	W	W	mergedpre1203	1203	46152	46152.5	0.98931427	0.98931427	post1203R1	1203	TGG70TGG	W70W	0.99381992	0.99381992	1	0	0.008943636	TRUE
71	GGT	TGG	254	254.5	0.001021571	0.993190193	G	W	mergedpre1203	1203	9	9.5	0.000203653	0.992464843	post1203R1	1203	GGT71TGG	G71W	0.199352573	0.999269677	0.199498271	-2.325551851	-2.324497832	TRUE
76	GAA	TGG	3	3.5	1.41E-05	0.989511697	E	W	mergedpre1203	1203	35	35.5	0.000761051	0.992293015	post1203R1	1203	GAA76TGG	E76W	54.16228309	1.002810799	54.0104705	5.755167211	5.751117773	TRUE
77	AGA	TGG	234	234.5	0.000941616	0.994677562	R	W	mergedpre1203	1203	29	29.5	0.000632355	0.997674219	post1203R1	1203	AGA77TGG	R77W	0.671563864	1.003012692	0.669546725	-0.578743355	-0.583083217	TRUE
78	GAC	TGG	16	16.5	6.62E-05	0.983722097	D	W	mergedpre1203	1203	29	29.5	0.000632436	0.993493408	post1203R1	1203	GAC78TGG	D78W	9.54710791	1.009932999	9.453209196	3.240804182	3.226544597	TRUE
79	TGG	TGG	247791	247791.5	0.994475615	0.994475615	W	W	mergedpre1203	1203	46236	46236.5	0.991093629	0.991093629	post1203R1	1203	TGG79TGG	W79W	0.996599227	0.996599227	1	0	0.004914639	TRUE
81	TTG	TGG	40	40.5	0.000162691	0.96713037	L	W	mergedpre1203	1203	2	2.5	5.36E-05	0.985797586	post1203R1	1203	TTG81TGG	L81W	0.329421897	1.019301655	0.323183912	-1.62957271	-1.65715378	TRUE
82	GGT	TGG	448	448.5	0.00180033	0.988621995	G	W	mergedpre1203	1203	4	4.5	9.64E-05	0.990323203	post1203R1	1203	GGT82TGG	G82W	0.053571559	1.001720787	0.053479532	-4.224869343	-4.22734978	TRUE
89	TGG	TGG	244728	244728.5	0.982332517	0.982332517	W	W	mergedpre1203	1203	46390	46390.5	0.994266792	0.994266792	post1203R1	1203	TGG89TGG	W89W	1.012148916	1.012148916	1	0	-0.017421567	TRUE
90	AGG	TGG	131	131.5	0.000530419	0.987320353	R	W	mergedpre1203	1203	34	34.5	0.000742606	0.994435835	post1203R1	1203	AGG90TGG	R90W	1.400035798	1.007206862	1.39001813	0.4751037	0.464743683	TRUE
92	GGG	TGG	359	359.5	0.001443532	0.925155195	G	W	mergedpre1203	1203	18	18.5	0.000396511	0.982006987	post1203R1	1203	GGG92TGG	G92W	0.274680999	1.061451087	0.258778763	-1.95020887	-2.036246762	TRUE
95	AGC	TGG	406	406.5	0.001632111	0.989374217	S	W	mergedpre1203	1203	47	47.5	0.001018046	0.977549402	post1203R1	1203	AGC95TGG	S95W	0.623760543	0.988048188	0.631305792	-0.663589108	-0.646242418	TRUE
98	GTA	TGG	2056	2056.5	0.008255058	0.986578757	V	W	mergedpre1203	1203	64	64.5	0.0013824	0.995059797	post1203R1	1203	GTA98TGG	V98W	0.167460922	1.008596414	0.166033628	-2.590452625	-2.602801626	TRUE
103	GCA	TGG	435	435.5	0.001747845	0.985276766	A	W	mergedpre1203	1203	8	8.5	0.000182177	0.991094775	post1203R1	1203	GCA103TGG	A103W	0.104229329	1.005904949	0.103617473	-3.270660789	-3.279154776	TRUE
106	CTA	TGG	21	21.5	8.63E-05	0.99049609	L	W	mergedpre1203	1203	0	0.5	1.07E-05	0.992337699	post1203R1	1203	CTA106TGG	L106W	0.124165919	1.001859279	0.123935489	-3.012338734	-3.015018616	TRUE
107	ATT	TGG	184	184.5	0.000740785	0.991293263	I	W	mergedpre1203	1203	11	11.5	0.000246474	0.995188392	post1203R1	1203	ATT107TGG	I107W	0.332720328	1.003929341	0.331418073	-1.593275817	-1.59893355	TRUE
110	TAT	TGG	107	107.5	0.000431405	0.994809098	Y	W	mergedpre1203	1203	2	2.5	5.36E-05	0.991416263	post1203R1	1203	TAT110TGG	Y110W	0.124202136	0.996589461	0.124627182	-3.004309334	-2.999380556	TRUE
112	TTT	TGG	3	3.5	1.40E-05	0.979728347	F	W	mergedpre1203	1203	25	25.5	0.00054653	0.982243131	post1203R1	1203	TTT112TGG	F112W	38.90372804	1.002566818	38.80412492	5.278138115	5.274439724	TRUE
114	TGT	TGG	473	473.5	0.00190034	0.979634059	C	W	mergedpre1203	1203	10	10.5	0.000225042	0.978513867	post1203R1	1203	TGT114TGG	C114W	0.118421887	0.99885652	0.118557455	-3.076341709	-3.074691072	TRUE
115	TTT	TGG	448	448.5	0.001800106	0.993170835	F	W	mergedpre1203	1203	20	20.5	0.000439367	0.989273008	post1203R1	1203	TTT115TGG	F115W	0.244078583	0.99607537	0.245040275	-2.028909204	-2.023236021	TRUE
21	TGG	TGT	49	49.5	0.000198668	0.998308316	W	C	mergedpre1203	1203	6	6.5	0.000139312	0.998317545	post1203R1	1203	TGG21TGT	W21C	0.701229795	1.000009244	0.701223313	-0.512054134	-0.51206747	TRUE
30	TAT	TGT	24	24.5	9.90E-05	0.98715722	Y	C	mergedpre1203	1203	8	8.5	0.000182973	0.979733075	post1203R1	1203	TAT30TGT	Y30C	1.848928632	0.992479268	1.862939298	0.897580667	0.908471795	TRUE
38	TGG	TGT	129	129.5	0.000519732	0.984201359	W	C	mergedpre1203	1203	1	1.5	3.21E-05	0.982564619	post1203R1	1203	TGG38TGT	W38C	0.061856579	0.998336987	0.061959618	-4.012527933	-4.010126715	TRUE
59	CTA	TGT	125	125.5	0.000504142	0.973039472	L	C	mergedpre1203	1203	5	5.5	0.000117945	0.991325699	post1203R1	1203	CTA59TGT	L59C	0.233951653	1.018792894	0.229636125	-2.122578477	-2.149439278	TRUE
62	GGT	TGT	63	63.5	0.000255008	0.988769618	G	C	mergedpre1203	1203	4	4.5	9.65E-05	0.992334248	post1203R1	1203	GGT62TGT	G62C	0.378388363	1.003605118	0.377029128	-1.407252108	-1.41244384	TRUE
70	TGG	TGT	87	87.5	0.000351214	0.995466332	W	C	mergedpre1203	1203	17	17.5	0.000375126	0.98931427	post1203R1	1203	TGG70TGT	W70C	1.068084285	0.99381992	1.07472618	0.103969134	0.11291277	TRUE
71	GGT	TGT	279	279.5	0.001121922	0.993190193	G	C	mergedpre1203	1203	22	22.5	0.000482336	0.992464843	post1203R1	1203	GGT71TGT	G71C	0.429919093	0.999269677	0.430233302	-1.216808895	-1.215754876	TRUE
79	TGG	TGT	40	40.5	0.000162541	0.994475615	W	C	mergedpre1203	1203	31	31.5	0.000675212	0.991093629	post1203R1	1203	TGG79TGT	W79C	4.154105576	0.996599227	4.168280952	2.059452522	2.064367161	TRUE
82	GGT	TGT	80	80.5	0.000323136	0.988621995	G	C	mergedpre1203	1203	14	14.5	0.000310772	0.990323203	post1203R1	1203	GGT82TGT	G82C	0.961737038	1.001720787	0.960084936	-0.058766052	-0.06124649	TRUE
89	TGG	TGT	67	67.5	0.000270943	0.982332517	W	C	mergedpre1203	1203	12	12.5	0.000267907	0.994266792	post1203R1	1203	TGG89TGT	W89C	0.988794744	1.012148916	0.976926151	-0.033678587	-0.051100154	TRUE
94	TAT	TGT	18	18.5	7.43E-05	0.992002135	Y	C	mergedpre1203	1203	2	2.5	5.36E-05	0.997803163	post1203R1	1203	TAT94TGT	Y94C	0.721550025	1.005847798	0.717355078	-0.479240691	-0.487652708	TRUE
112	TTT	TGT	120	120.5	0.000483662	0.979728347	F	C	mergedpre1203	1203	10	10.5	0.000225042	0.982243131	post1203R1	1203	TTT112TGT	F112C	0.465287448	1.002566818	0.464096197	-1.107504218	-1.111202609	TRUE
114	TGT	TGT	244091	244091.5	0.979634059	0.979634059	C	C	mergedpre1203	1203	45655	45655.5	0.978513867	0.978513867	post1203R1	1203	TGT114TGT	C114C	0.99885652	0.99885652	1	0	0.001650637	TRUE
19	AAA	TTA	25	25.5	0.000103476	0.967068262	K	L	mergedpre1203	1203	13	13.5	0.000291049	0.979033719	post1203R1	1203	AAA19TTA	K19L	2.81271686	1.012372919	2.778340677	1.474223512	1.456482691	TRUE
24	TTA	TTA	244944	244944.5	0.983262683	0.983262683	L	L	mergedpre1203	1203	46144	46144.5	0.988994385	0.988994385	post1203R1	1203	TTA24TTA	L24L	1.005829268	1.005829268	1	0	-0.008385439	TRUE
25	GTA	TTA	41	41.5	0.000170132	0.995000574	V	L	mergedpre1203	1203	6	6.5	0.000141004	0.994587618	post1203R1	1203	GTA25TTA	V25L	0.828790628	0.999584969	0.829134745	-0.270321518	-0.269722631	TRUE
65	GTA	TTA	52	52.5	0.000210702	0.99659064	V	L	mergedpre1203	1203	87	87.5	0.00187563	0.995316285	post1203R1	1203	GTA65TTA	V65L	8.901809893	0.998721285	8.913207344	3.155944667	3.157790643	TRUE
66	GTA	TTA	26	26.5	0.000106453	0.991108121	V	L	mergedpre1203	1203	10	10.5	0.000225148	0.996579895	post1203R1	1203	GTA66TTA	V66L	2.114988906	1.005520866	2.103376448	1.072707077	1.064764057	TRUE
81	TTG	TTA	30	30.5	0.00012252	0.96713037	L	L	mergedpre1203	1203	10	10.5	0.000225095	0.985797586	post1203R1	1203	TTG81TTA	L81L	1.837202118	1.019301655	1.802412573	0.849929283	0.822348214	TRUE
87	ATA	TTA	21	21.5	8.63E-05	0.99403018	I	L	mergedpre1203	1203	1	1.5	3.21E-05	0.995381285	post1203R1	1203	ATA87TTA	I87L	0.372582483	1.001359219	0.372076749	-1.426327855	-1.428287462	TRUE
98	GTA	TTA	120	120.5	0.000483703	0.986578757	V	L	mergedpre1203	1203	7	7.5	0.000160744	0.995059797	post1203R1	1203	GTA98TTA	V98L	0.332320164	1.008596414	0.32948775	-1.601703265	-1.614052266	TRUE
102	CTA	TTA	135	135.5	0.00054809	0.994019545	L	L	mergedpre1203	1203	6	6.5	0.000140062	0.99149931	post1203R1	1203	CTA102TTA	L102L	0.255545551	0.997464602	0.256195108	-1.96468517	-1.961022719	TRUE
112	TTT	TTA	40	40.5	0.000162559	0.979728347	F	L	mergedpre1203	1203	0	0.5	1.07E-05	0.982243131	post1203R1	1203	TTT112TTA	F112L	0.06592256	1.002566818	0.065753782	-3.926782307	-3.930480698	TRUE
12	CAA	TTC	263	263.5	0.001057473	0.99391	Q	F	mergedpre1203	1203	13	13.5	0.000289339	0.994888336	post1203R1	1203	CAA12TTC	Q12F	0.273614097	1.000984331	0.273345035	-1.871204924	-1.872624315	TRUE
14	GAC	TTC	60	60.5	0.000242789	0.98966443	D	F	mergedpre1203	1203	0	0.5	1.07E-05	0.982457456	post1203R1	1203	GAC14TTC	D14F	0.044138303	0.99271776	0.044462087	-4.491280523	-4.480736031	TRUE
15	AGG	TTC	362	362.5	0.001454853	0.981307642	R	F	mergedpre1203	1203	13	13.5	0.000289339	0.990794719	post1203R1	1203	AGG15TTC	R15F	0.198878767	1.009667791	0.196974459	-2.34391952	-2.357800203	TRUE
17	AAG	TTC	69	69.5	0.000278918	0.980393455	K	F	mergedpre1203	1203	1	1.5	3.21E-05	0.953995028	post1203R1	1203	AAG17TTC	K17F	0.115262567	0.97307364	0.11845205	-3.07762493	-3.038245823	TRUE
19	AAA	TTC	1503	1503.5	0.006101025	0.967068262	K	F	mergedpre1203	1203	453	453.5	0.009777078	0.979033719	post1203R1	1203	AAA19TTC	K19F	1.602530439	1.012372919	1.582944792	0.662610939	0.644870119	TRUE
20	ACA	TTC	37	37.5	0.00015052	0.987201769	T	F	mergedpre1203	1203	7	7.5	0.000160744	0.992787946	post1203R1	1203	ACA20TTC	T20F	1.067924043	1.005658597	1.061915093	0.086668419	0.078527799	TRUE
23	AGT	TTC	277	277.5	0.001113738	0.98483912	S	F	mergedpre1203	1203	8	8.5	0.000182177	0.952216126	post1203R1	1203	AGT23TTC	S23F	0.163572347	0.966874799	0.169176347	-2.563400216	-2.514801207	TRUE
24	TTA	TTC	62	62.5	0.000250889	0.983262683	L	F	mergedpre1203	1203	18	18.5	0.000396502	0.988994385	post1203R1	1203	TTA24TTC	L24F	1.580388015	1.005829268	1.571228901	0.651893371	0.643507932	TRUE
25	GTA	TTC	197	197.5	0.000809665	0.995000574	V	F	mergedpre1203	1203	10	10.5	0.000227776	0.994587618	post1203R1	1203	GTA25TTC	V25F	0.281320753	0.999584969	0.281437558	-1.829113226	-1.828514338	TRUE
29	ATG	TTC	243	243.5	0.000977139	0.98818806	M	F	mergedpre1203	1203	15	15.5	0.000332205	0.988244245	post1203R1	1203	ATG29TTC	M29F	0.339976911	1.000056857	0.339957582	-1.556573349	-1.556655374	TRUE
30	TAT	TTC	508	508.5	0.002053956	0.98715722	Y	F	mergedpre1203	1203	12	12.5	0.000269078	0.979733075	post1203R1	1203	TAT30TTC	Y30F	0.131004545	0.992479268	0.131997261	-2.921420105	-2.910528976	TRUE
34	AAG	TTC	218	218.5	0.000876975	0.968663707	K	F	mergedpre1203	1203	30	30.5	0.000653693	0.969190707	post1203R1	1203	AAG34TTC	K34F	0.745395312	1.000544048	0.744990002	-0.424707031	-0.425491713	TRUE
38	TGG	TTC	157	157.5	0.000632106	0.984201359	W	F	mergedpre1203	1203	7	7.5	0.000160744	0.982564619	post1203R1	1203	TGG38TTC	W38F	0.254299268	0.998336987	0.254722875	-1.972999569	-1.970598351	TRUE
42	CAT	TTC	282	282.5	0.001134479	0.975669945	H	F	mergedpre1203	1203	23	23.5	0.00050373	0.987685415	post1203R1	1203	CAT42TTC	H42F	0.444018601	1.012315097	0.43861699	-1.1889664	-1.206624819	TRUE
43	CAC	TTC	39	39.5	0.000158878	0.986406912	H	F	mergedpre1203	1203	279	279.5	0.006004554	0.968323021	post1203R1	1203	CAC43TTC	H43F	37.79357772	0.981666906	38.49939066	5.266763707	5.293458221	TRUE
44	TAT	TTC	23	23.5	9.44E-05	0.956535098	Y	F	mergedpre1203	1203	3	3.5	7.50E-05	0.97936188	post1203R1	1203	TAT44TTC	Y44F	0.79509375	1.023864029	0.776561855	-0.364827251	-0.398851387	TRUE
48	CAT	TTC	102	102.5	0.00041179	0.994377554	H	F	mergedpre1203	1203	2	2.5	5.36E-05	0.997201312	post1203R1	1203	CAT48TTC	H48F	0.130198992	1.002839725	0.129830309	-2.945300871	-2.949391922	TRUE
50	AAA	TTC	19	19.5	7.84E-05	0.987911554	K	F	mergedpre1203	1203	2	2.5	5.36E-05	0.992161867	post1203R1	1203	AAA50TTC	K50F	0.684242737	1.004302321	0.681311516	-0.553613502	-0.559807126	TRUE
59	CTA	TTC	258	258.5	0.001038411	0.973039472	L	F	mergedpre1203	1203	10	10.5	0.000225167	0.991325699	post1203R1	1203	CTA59TTC	L59F	0.216838256	1.018792894	0.212838406	-2.232169589	-2.259030391	TRUE
60	GAG	TTC	19	19.5	7.83E-05	0.993962841	E	F	mergedpre1203	1203	5	5.5	0.000117978	0.917619426	post1203R1	1203	GAG60TTC	E60F	1.506731876	0.923192887	1.63208783	0.706718697	0.822014683	TRUE
65	GTA	TTC	243	243.5	0.000977256	0.99659064	V	F	mergedpre1203	1203	14	14.5	0.000310819	0.995316285	post1203R1	1203	GTA65TTC	V65F	0.318052345	0.998721285	0.318459564	-1.650817894	-1.648971918	TRUE
67	ACA	TTC	79	79.5	0.000319135	0.991435545	T	F	mergedpre1203	1203	2	2.5	5.36E-05	0.991736866	post1203R1	1203	ACA67TTC	T67F	0.16791373	1.000303924	0.167862712	-2.574646296	-2.575084699	TRUE
72	CTG	TTC	1199	1199.5	0.004815316	0.985662442	L	F	mergedpre1203	1203	59	59.5	0.001275538	0.989334791	post1203R1	1203	CTG72TTC	L72F	0.264891771	1.003725767	0.263908509	-1.921890229	-1.927255386	TRUE
74	ACA	TTC	187	187.5	0.000752713	0.988211514	T	F	mergedpre1203	1203	205	205.5	0.004406184	0.981742747	post1203R1	1203	ACA74TTC	T74F	5.853738373	0.993454067	5.892309036	2.558833098	2.568307928	TRUE
76	GAA	TTC	957	957.5	0.003844038	0.989511697	E	F	mergedpre1203	1203	44	44.5	0.000953994	0.992293015	post1203R1	1203	GAA76TTC	E76F	0.248174915	1.002810799	0.247479301	-2.014620232	-2.01866967	TRUE
79	TGG	TTC	12	12.5	5.02E-05	0.994475615	W	F	mergedpre1203	1203	203	203.5	0.004362085	0.991093629	post1203R1	1203	TGG79TTC	W79F	86.95136414	0.996599227	87.24807501	6.447051396	6.451966035	TRUE
81	TTG	TTC	292	292.5	0.001174991	0.96713037	L	F	mergedpre1203	1203	2	2.5	5.36E-05	0.985797586	post1203R1	1203	TTG81TTC	L81F	0.045612263	1.019301655	0.044748542	-4.482015522	-4.509596591	TRUE
82	GGT	TTC	408	408.5	0.001639765	0.988621995	G	F	mergedpre1203	1203	10	10.5	0.000225042	0.990323203	post1203R1	1203	GGT82TTC	G82F	0.137240237	1.001720787	0.137004481	-2.867705015	-2.870185452	TRUE
84	GGA	TTC	761	761.5	0.003056073	0.987203824	G	F	mergedpre1203	1203	454	454.5	0.009741095	0.983443354	post1203R1	1203	GGA84TTC	G84F	3.187455064	0.996190787	3.199643188	1.67791103	1.683417057	TRUE
85	GTC	TTC	271	271.5	0.001089618	0.987002849	V	F	mergedpre1203	1203	13	13.5	0.000289339	0.990387501	post1203R1	1203	GTC85TTC	V85F	0.265542212	1.003429221	0.264634721	-1.917925736	-1.922864593	TRUE
86	TCC	TTC	22	22.5	9.08E-05	0.988679238	S	F	mergedpre1203	1203	70	70.5	0.001521791	0.993211302	post1203R1	1203	TCC86TTC	S86F	16.76127384	1.004583958	16.68479145	4.060461749	4.053863606	TRUE
90	AGG	TTC	444	444.5	0.001792939	0.987320353	R	F	mergedpre1203	1203	37	37.5	0.000807181	0.994435835	post1203R1	1203	AGG90TTC	R90F	0.450199803	1.007206862	0.446978491	-1.161722686	-1.172082703	TRUE
92	GGG	TTC	191	191.5	0.000768947	0.925155195	G	F	mergedpre1203	1203	11	11.5	0.00024648	0.982006987	post1203R1	1203	GGG92TTC	G92F	0.320541929	1.061451087	0.301984645	-1.727452901	-1.813490793	TRUE
94	TAT	TTC	353	353.5	0.001418944	0.992002135	Y	F	mergedpre1203	1203	11	11.5	0.000246474	0.997803163	post1203R1	1203	TAT94TTC	Y94F	0.173702708	1.005847798	0.172692835	-2.533719869	-2.542131886	TRUE
98	GTA	TTC	49	49.5	0.000198699	0.986578757	V	F	mergedpre1203	1203	0	0.5	1.07E-05	0.995059797	post1203R1	1203	GTA98TTC	V98F	0.053932094	1.008596414	0.053472423	-4.225061144	-4.237410145	TRUE
100	CCT	TTC	12	12.5	5.02E-05	0.994564061	P	F	mergedpre1203	1203	66	66.5	0.001425265	0.993259462	post1203R1	1203	CCT100TTC	P100F	28.41122637	0.998688271	28.44854316	4.830282869	4.832176537	TRUE
101	GAC	TTC	277	277.5	0.001113738	0.77846252	D	F	mergedpre1203	1203	10	10.5	0.000225042	0.685509452	post1203R1	1203	GAC101TTC	D101F	0.202059958	0.880594035	0.229458695	-2.12369362	-1.940242597	TRUE
102	CTA	TTC	190	190.5	0.000770562	0.994019545	L	F	mergedpre1203	1203	11	11.5	0.000247802	0.99149931	post1203R1	1203	CTA102TTC	L102F	0.321585992	0.997464602	0.322403413	-1.633061078	-1.629398628	TRUE
103	GCA	TTC	10	10.5	4.21E-05	0.985276766	A	F	mergedpre1203	1203	63	63.5	0.001360967	0.991094775	post1203R1	1203	GCA103TTC	A103F	32.29561817	1.005904949	32.10603367	5.004772543	4.996278555	TRUE
104	GAC	TTC	408	408.5	0.00163943	0.994523863	D	F	mergedpre1203	1203	14	14.5	0.000310772	0.98920871	post1203R1	1203	GAC104TTC	D104F	0.18956103	0.99465558	0.190579568	-2.391534642	-2.383803597	TRUE
105	CAA	TTC	178	178.5	0.000716496	0.990982583	Q	F	mergedpre1203	1203	5	5.5	0.000117879	0.99340949	post1203R1	1203	CAA105TTC	Q105F	0.16452149	1.002448991	0.164119563	-2.607180876	-2.610709703	TRUE
108	CAT	TTC	165	165.5	0.000664269	0.993865043	H	F	mergedpre1203	1203	11	11.5	0.000246474	0.995359853	post1203R1	1203	CAT108TTC	H108F	0.371045905	1.001504037	0.370488676	-1.432498648	-1.434666884	TRUE
109	CTG	TTC	205	205.5	0.000824619	0.994247731	L	F	mergedpre1203	1203	13	13.5	0.000289339	0.995574178	post1203R1	1203	CTG109TTC	L109F	0.350876529	1.001334121	0.350409041	-1.512888098	-1.514811546	TRUE
110	TAT	TTC	144	144.5	0.000579888	0.994809098	Y	F	mergedpre1203	1203	2	2.5	5.36E-05	0.991416263	post1203R1	1203	TAT110TTC	Y110F	0.092399513	0.996589461	0.092715723	-3.431042167	-3.426113389	TRUE
111	TAC	TTC	29	29.5	0.000118387	0.994178977	Y	F	mergedpre1203	1203	2	2.5	5.36E-05	0.996967294	post1203R1	1203	TAC111TTC	Y111F	0.452595555	1.002804643	0.451329736	-1.147746261	-1.151786842	TRUE
112	TTT	TTC	24	24.5	9.83E-05	0.979728347	F	F	mergedpre1203	1203	3	3.5	7.50E-05	0.982243131	post1203R1	1203	TTT112TTC	F112F	0.762818197	1.002566818	0.760865194	-0.394287227	-0.397985618	TRUE
13	GTG	TTG	107	107.5	0.00043138	0.982201043	V	L	mergedpre1203	1203	10	10.5	0.000225042	0.974163059	post1203R1	1203	GTG13TTG	V13L	0.521678278	0.991816355	0.525982734	-0.926912652	-0.915057573	TRUE
21	TGG	TTG	293	293.5	0.001177958	0.998308316	W	L	mergedpre1203	1203	30	30.5	0.000653693	0.998317545	post1203R1	1203	TGG21TTG	W21L	0.554937326	1.000009244	0.554932196	-0.849616587	-0.849629924	TRUE
24	TTA	TTG	56	56.5	0.000226804	0.983262683	L	L	mergedpre1203	1203	9	9.5	0.000203609	0.988994385	post1203R1	1203	TTA24TTG	L24L	0.897732967	1.005829268	0.89253017	-0.164027159	-0.172412598	TRUE
29	ATG	TTG	26	26.5	0.000106342	0.98818806	M	L	mergedpre1203	1203	3	3.5	7.50E-05	0.988244245	post1203R1	1203	ATG29TTG	M29L	0.705405532	1.000056857	0.705365427	-0.503557229	-0.503639254	TRUE
38	TGG	TTG	51	51.5	0.000206689	0.984201359	W	L	mergedpre1203	1203	12	12.5	0.000267907	0.982564619	post1203R1	1203	TGG38TTG	W38L	1.296185588	0.998336987	1.298344753	0.376673517	0.379074735	TRUE
64	TTG	TTG	248400	248400.5	0.996975766	0.996975766	L	L	mergedpre1203	1203	46582	46582.5	0.99842464	0.99842464	post1203R1	1203	TTG64TTG	L64L	1.001453269	1.001453269	1	0	-0.002095102	TRUE
70	TGG	TTG	57	57.5	0.000230798	0.995466332	W	L	mergedpre1203	1203	36	36.5	0.000782406	0.98931427	post1203R1	1203	TGG70TTG	W70L	3.390006645	0.99381992	3.411087439	1.770231737	1.779175373	TRUE
72	CTG	TTG	550	550.5	0.002209947	0.985662442	L	L	mergedpre1203	1203	21	21.5	0.000460909	0.989334791	post1203R1	1203	CTG72TTG	L72L	0.208560899	1.003725767	0.207786734	-2.266824549	-2.272189706	TRUE
79	TGG	TTG	56	56.5	0.000226755	0.994475615	W	L	mergedpre1203	1203	6	6.5	0.00013933	0.991093629	post1203R1	1203	TGG79TTG	W79L	0.614450509	0.996599227	0.616547246	-0.697716643	-0.692802004	TRUE
81	TTG	TTG	240755	240755.5	0.96713037	0.96713037	L	L	mergedpre1203	1203	45984	45984.5	0.985797586	0.985797586	post1203R1	1203	TTG81TTG	L81L	1.019301655	1.019301655	1	0	-0.027581069	TRUE
89	TGG	TTG	76	76.5	0.000307069	0.982332517	W	L	mergedpre1203	1203	12	12.5	0.000267907	0.994266792	post1203R1	1203	TGG89TTG	W89L	0.872465951	1.012148916	0.861993662	-0.214250833	-0.2316724	TRUE
39	TTT	TTT	242897	242897.5	0.974955547	0.974955547	F	F	mergedpre1203	1203	46246	46246.5	0.991180505	0.991180505	post1203R1	1203	TTT39TTT	F39F	1.016641742	1.016641742	1	0	-0.023811372	TRUE
40	TAT	TTT	370	370.5	0.001487044	0.983156868	Y	F	mergedpre1203	1203	14	14.5	0.000310772	0.988501436	post1203R1	1203	TAT40TTT	Y40F	0.208986412	1.005436129	0.207856477	-2.266340392	-2.274161828	TRUE
46	AGC	TTT	32	32.5	0.00013053	0.988242264	S	F	mergedpre1203	1203	5	5.5	0.00011795	0.986607334	post1203R1	1203	AGC46TTT	S46F	0.903622627	0.998345619	0.90512004	-0.143818955	-0.141430211	TRUE
55	GTA	TTT	317	317.5	0.001274527	0.993880263	V	F	mergedpre1203	1203	9	9.5	0.000203666	0.984703612	post1203R1	1203	GTA55TTT	V55F	0.159797296	0.990766845	0.161286479	-2.632302593	-2.61892009	TRUE
64	TTG	TTT	66	66.5	0.000266903	0.996975766	L	F	mergedpre1203	1203	8	8.5	0.000182184	0.99842464	post1203R1	1203	TTG64TTT	L64F	0.682586417	1.001453269	0.681595875	-0.55301149	-0.555106592	TRUE
81	TTG	TTT	539	539.5	0.002167206	0.96713037	L	F	mergedpre1203	1203	17	17.5	0.000375158	0.985797586	post1203R1	1203	TTG81TTT	L81F	0.17310678	1.019301655	0.169828803	-2.557846935	-2.585428004	TRUE
110	TAT	TTT	34	34.5	0.000138451	0.994809098	Y	F	mergedpre1203	1203	9	9.5	0.000203609	0.991416263	post1203R1	1203	TAT110TTT	Y110F	1.47062529	0.996589461	1.47565808	0.561358478	0.566287255	TRUE
112	TTT	TTT	244090	244090.5	0.979728347	0.979728347	F	F	mergedpre1203	1203	45829	45829.5	0.982243131	0.982243131	post1203R1	1203	TTT112TTT	F112F	1.002566818	1.002566818	1	0	-0.003698391	TRUE
114	TGT	TTT	272	272.5	0.001093648	0.979634059	C	F	mergedpre1203	1203	26	26.5	0.000567963	0.978513867	post1203R1	1203	TGT114TTT	C114F	0.519328347	0.99885652	0.519922869	-0.943630482	-0.941979844	TRUE
115	TTT	TTT	247450	247450.5	0.993170835	0.993170835	F	F	mergedpre1203	1203	46157	46157.5	0.989273008	0.989273008	post1203R1	1203	TTT115TTT	F115F	0.99607537	0.99607537	1	0	0.005673183	TRUE
12	CAA	AAA	29	29.5	0.000118389	0.99391	Q	K	mergedpre1203	1203	5	5.5	0.00013225	0.985897374	post1203R2	1203	CAA12AAA	Q12K	1.117079487	0.991938278	1.126158262	0.171409587	0.183087328	TRUE
19	AAA	AAA	238318	238318.5	0.967068262	0.967068262	K	K	mergedpre1203	1203	39955	39955.5	0.964945541	0.964945541	post1203R2	1203	AAA19AAA	K19K	0.997804994	0.997804994	1	0	0.003170206	TRUE
20	ACA	AAA	73	73.5	0.00029502	0.987201769	T	K	mergedpre1203	1203	3	3.5	8.42E-05	0.990009137	post1203R2	1203	ACA20AAA	T20K	0.285265438	1.002843763	0.284456511	-1.813719989	-1.81781685	TRUE
22	AAA	AAA	246177	246177.5	0.988144791	0.988144791	K	K	mergedpre1203	1203	41227	41227.5	0.991331634	0.991331634	post1203R2	1203	AAA22AAA	K22K	1.003225077	1.003225077	1	0	-0.004645316	TRUE
26	AAG	AAA	503	503.5	0.002020733	0.987195335	K	K	mergedpre1203	1203	39	39.5	0.000949793	0.98440656	post1203R2	1203	AAG26AAA	K26K	0.470024081	0.997175052	0.471355636	-1.085112117	-1.081030811	TRUE
34	AAG	AAA	177	177.5	0.000712417	0.968663707	K	K	mergedpre1203	1203	13	13.5	0.000324613	0.97567808	post1203R2	1203	AAG34AAA	K34K	0.455650398	1.007241288	0.452374623	-1.144410096	-1.154819423	TRUE
50	AAA	AAA	245865	245865.5	0.987911554	0.987911554	K	K	mergedpre1203	1203	41180	41180.5	0.99091631	0.99091631	post1203R2	1203	AAA50AAA	K50K	1.003041523	1.003041523	1	0	-0.004381331	TRUE
63	GAA	AAA	92	92.5	0.000375121	0.990086663	E	K	mergedpre1203	1203	3	3.5	8.47E-05	0.994035088	post1203R2	1203	GAA63AAA	E63K	0.225779042	1.003987959	0.224882221	-2.152758486	-2.158500452	TRUE
77	AGA	AAA	213	213.5	0.000857292	0.994677562	R	K	mergedpre1203	1203	8	8.5	0.00020446	0.986277151	post1203R2	1203	AGA77AAA	R77K	0.238494731	0.991554639	0.24052606	-2.05573488	-2.043499059	TRUE
91	AAA	AAA	242255	242255.5	0.977266218	0.977266218	K	K	mergedpre1203	1203	40607	40607.5	0.98069167	0.98069167	post1203R2	1203	AAA91AAA	K91K	1.003505138	1.003505138	1	0	-0.005048003	TRUE
93	AGA	AAA	19	19.5	7.83E-05	0.998717589	R	K	mergedpre1203	1203	5	5.5	0.00013225	0.99835289	post1203R2	1203	AGA93AAA	R93K	1.689676263	0.999634833	1.690293501	0.757273777	0.757800697	TRUE
97	CAA	AAA	62	62.5	0.000250954	0.992083919	Q	K	mergedpre1203	1203	6	6.5	0.000156295	0.983180244	post1203R2	1203	CAA97AAA	Q97K	0.622804655	0.991025281	0.628444771	-0.670142133	-0.657135898	TRUE
105	CAA	AAA	56	56.5	0.00022679	0.990982583	Q	K	mergedpre1203	1203	9	9.5	0.000228431	0.996044532	post1203R2	1203	CAA105AAA	Q105K	1.007236388	1.00510801	1.002117562	0.003051766	-0.004298777	TRUE
14	GAC	AAC	559	559.5	0.002245293	0.98966443	D	N	mergedpre1203	1203	23	23.5	0.000565067	0.992173223	post1203R2	1203	GAC14AAC	D14N	0.251667341	1.002534994	0.251030979	-1.994062681	-1.997715276	TRUE
15	AGG	AAC	21	21.5	8.63E-05	0.981307642	R	N	mergedpre1203	1203	2	2.5	6.01E-05	0.984574877	post1203R2	1203	AGG15AAC	R15N	0.696662275	1.003329471	0.694350456	-0.526264085	-0.531059517	TRUE
17	AAG	AAC	35	35.5	0.000142469	0.980393455	K	N	mergedpre1203	1203	5	5.5	0.00013225	0.989648456	post1203R2	1203	AAG17AAC	K17N	0.928269869	1.009440089	0.919588869	-0.120939092	-0.134494379	TRUE
19	AAA	AAC	355	355.5	0.001442577	0.967068262	K	N	mergedpre1203	1203	34	34.5	0.000833192	0.964945541	post1203R2	1203	AAA19AAC	K19N	0.577572291	0.997804994	0.578842855	-0.788756358	-0.785586153	TRUE
20	ACA	AAC	1171	1171.5	0.004702251	0.987201769	T	N	mergedpre1203	1203	23	23.5	0.000565067	0.990009137	post1203R2	1203	ACA20AAC	T20N	0.120169436	1.002843763	0.119828671	-3.060954954	-3.065051814	TRUE
22	AAA	AAC	63	63.5	0.000254886	0.988144791	K	N	mergedpre1203	1203	7	7.5	0.00018034	0.991331634	post1203R2	1203	AAA22AAC	K22N	0.707533934	1.003225077	0.705259419	-0.503774067	-0.508419383	TRUE
23	AGT	AAC	51	51.5	0.000206694	0.98483912	S	N	mergedpre1203	1203	109	109.5	0.002632971	0.986931326	post1203R2	1203	AGT23AAC	S23N	12.73851844	1.002124414	12.71151392	3.668063958	3.665002327	TRUE
26	AAG	AAC	528	528.5	0.002121067	0.987195335	K	N	mergedpre1203	1203	51	51.5	0.001238338	0.98440656	post1203R2	1203	AAG26AAC	K26N	0.583827739	0.997175052	0.585481694	-0.772304031	-0.768222726	TRUE
29	ATG	AAC	896	896.5	0.003597555	0.98818806	M	N	mergedpre1203	1203	321	321.5	0.007730595	0.986185919	post1203R2	1203	ATG29AAC	M29N	2.148846819	0.997973927	2.153209378	1.106488614	1.109414584	TRUE
30	TAT	AAC	164	164.5	0.000664456	0.98715722	Y	N	mergedpre1203	1203	5	5.5	0.000132773	0.988521147	post1203R2	1203	TAT30AAC	Y30N	0.199822563	1.001381672	0.199546855	-2.325200556	-2.327192512	TRUE
31	GTT	AAC	269	269.5	0.001081738	0.985672484	V	N	mergedpre1203	1203	14	14.5	0.000348658	0.988662595	post1203R2	1203	GTT31AAC	V31N	0.322312898	1.003033574	0.321338095	-1.637836072	-1.64220597	TRUE
33	AAG	AAC	24	24.5	9.83E-05	0.98882936	K	N	mergedpre1203	1203	4	4.5	0.000108204	0.983444744	post1203R2	1203	AAG33AAC	K33N	1.100503874	0.994554554	1.10652942	0.146041809	0.153919395	TRUE
34	AAG	AAC	1196	1196.5	0.004802289	0.968663707	K	N	mergedpre1203	1203	92	92.5	0.002224199	0.97567808	post1203R2	1203	AAG34AAC	K34N	0.46315395	1.007241288	0.45982423	-1.120845605	-1.131254932	TRUE
36	AGG	AAC	8	8.5	3.43E-05	0.978097814	R	N	mergedpre1203	1203	17	17.5	0.000422685	0.93235834	post1203R2	1203	AGG36AAC	R36N	12.31828102	0.953236299	12.92258911	3.691823246	3.760917451	TRUE
38	TGG	AAC	245	245.5	0.000985283	0.984201359	W	N	mergedpre1203	1203	18	18.5	0.00044484	0.987219871	post1203R2	1203	TGG38AAC	W38N	0.45148437	1.003066966	0.450103916	-1.151669977	-1.156087902	TRUE
39	TTT	AAC	29	29.5	0.000118409	0.974955547	F	N	mergedpre1203	1203	2	2.5	6.01E-05	0.980895932	post1203R2	1203	TTT39AAC	F39N	0.507677818	1.00609298	0.50460328	-0.986778511	-0.995542152	TRUE
40	TAT	AAC	700	700.5	0.002811537	0.983156868	Y	N	mergedpre1203	1203	13	13.5	0.000324613	0.991692315	post1203R2	1203	TAT40AAC	Y40N	0.115457453	1.008681674	0.114463716	-3.127037746	-3.139508697	TRUE
42	CAT	AAC	442	442.5	0.001777016	0.975669945	H	N	mergedpre1203	1203	193	193.5	0.004655359	0.967989895	post1203R2	1203	CAT42AAC	H42N	2.619762553	0.992128435	2.640547797	1.400837256	1.412238456	TRUE
43	CAC	AAC	113	113.5	0.000456522	0.986406912	H	N	mergedpre1203	1203	2	2.5	6.02E-05	0.990719341	post1203R2	1203	CAC43AAC	H43N	0.131835655	1.004371857	0.131261797	-2.929481006	-2.935774514	TRUE
44	TAT	AAC	776	776.5	0.003118837	0.956535098	Y	N	mergedpre1203	1203	148	148.5	0.003572116	0.977448764	post1203R2	1203	TAT44AAC	Y44N	1.145335808	1.021863981	1.120830002	0.164567479	0.133364305	TRUE
46	AGC	AAC	29	29.5	0.000118481	0.988242264	S	N	mergedpre1203	1203	2	2.5	6.02E-05	0.982468595	post1203R2	1203	AGC46AAC	S46N	0.507783215	0.994157639	0.510767303	-0.969261923	-0.960808459	TRUE
51	ATA	AAC	111	111.5	0.00044752	0.997300834	I	N	mergedpre1203	1203	2	2.5	6.01E-05	0.995467116	post1203R2	1203	ATA51AAC	I51N	0.134335585	0.998161319	0.13458304	-2.89343148	-2.890776382	TRUE
52	AGT	AAC	567	567.5	0.002278092	0.994117104	S	N	mergedpre1203	1203	175	175.5	0.004221185	0.992627958	post1203R2	1203	AGT52AAC	S52N	1.852947863	0.998502042	1.855727665	0.891985005	0.894147722	TRUE
54	GAA	AAC	356	356.5	0.001431376	0.987442835	E	N	mergedpre1203	1203	170	170.5	0.004101022	0.987769092	post1203R2	1203	GAA54AAC	E54N	2.865090329	1.000330406	2.864144	1.518104028	1.517627432	TRUE
56	CAC	AAC	22	22.5	9.03E-05	0.996332445	H	N	mergedpre1203	1203	25	25.5	0.000613408	0.997390007	post1203R2	1203	CAC56AAC	H56N	6.790458092	1.001061456	6.783257964	2.761978359	2.760447814	TRUE
60	GAG	AAC	590	590.5	0.002371096	0.993962841	E	N	mergedpre1203	1203	38	38.5	0.000926126	0.990005052	post1203R2	1203	GAG60AAC	E60N	0.390590078	0.996018171	0.392151559	-1.35051676	-1.344760728	TRUE
66	GTA	AAC	248	248.5	0.000998253	0.991108121	V	N	mergedpre1203	1203	6	6.5	0.000156382	0.997630218	post1203R2	1203	GTA66AAC	V66N	0.156655317	1.006580611	0.155631169	-2.683797068	-2.693259782	TRUE
67	ACA	AAC	36	36.5	0.000146521	0.991435545	T	N	mergedpre1203	1203	93	93.5	0.002248515	0.995202366	post1203R2	1203	ACA67AAC	T67N	15.34602259	1.003799361	15.2879382	3.934321946	3.928851013	TRUE
69	TAT	AAC	320	320.5	0.001286358	0.996823237	Y	N	mergedpre1203	1203	8	8.5	0.000204396	0.99849709	post1203R2	1203	TAT69AAC	Y69N	0.158894865	1.001679188	0.158628498	-2.656276113	-2.658696637	TRUE
74	ACA	AAC	124	124.5	0.000499801	0.988211514	T	N	mergedpre1203	1203	19	19.5	0.000469043	0.974034252	post1203R2	1203	ACA74AAC	T74N	0.938459278	0.985653616	0.952118739	-0.070786591	-0.049939231	TRUE
78	GAC	AAC	22	22.5	9.03E-05	0.983722097	D	N	mergedpre1203	1203	4	4.5	0.000108217	0.99347089	post1203R2	1203	GAC78AAC	D78N	1.197989563	1.009910108	1.186233857	0.246388455	0.23216157	TRUE
79	TGG	AAC	275	275.5	0.00110568	0.994475615	W	N	mergedpre1203	1203	6	6.5	0.000156321	0.990368197	post1203R2	1203	TGG79AAC	W79N	0.141380362	0.995869765	0.141966718	-2.816375343	-2.810404334	TRUE
81	TTG	AAC	19	19.5	7.83E-05	0.96713037	L	N	mergedpre1203	1203	0	0.5	1.20E-05	0.991379103	post1203R2	1203	TTG81AAC	L81N	0.153493463	1.025072869	0.149739074	-2.739477354	-2.775203824	TRUE
82	GGT	AAC	161	161.5	0.000648279	0.988621995	G	N	mergedpre1203	1203	3	3.5	8.42E-05	0.979573435	post1203R2	1203	GGT82AAC	G82N	0.129818869	0.9908473	0.131018038	-2.932162649	-2.918897294	TRUE
86	TCC	AAC	572	572.5	0.002310154	0.988679238	S	N	mergedpre1203	1203	20	20.5	0.000496188	0.989797894	post1203R2	1203	TCC86AAC	S86N	0.214785626	1.001131466	0.214542878	-2.220662087	-2.222293524	TRUE
91	AAA	AAC	4086	4086.5	0.016485068	0.977266218	K	N	mergedpre1203	1203	570	570.5	0.013777864	0.98069167	post1203R2	1203	AAA91AAC	K91N	0.835778392	1.003505138	0.832859106	-0.263855639	-0.268903642	TRUE
95	AGC	AAC	349	349.5	0.001403254	0.989374217	S	N	mergedpre1203	1203	15	15.5	0.000372704	0.992990767	post1203R2	1203	AGC95AAC	S95N	0.265599615	1.003655391	0.264632281	-1.917939038	-1.923203037	TRUE
97	CAA	AAC	227	227.5	0.000913471	0.992083919	Q	N	mergedpre1203	1203	11	11.5	0.000276522	0.983180244	post1203R2	1203	CAA97AAC	Q97N	0.302715703	0.991025281	0.305457095	-1.710958345	-1.697952111	TRUE
99	GAC	AAC	283	283.5	0.001137796	0.963560438	D	N	mergedpre1203	1203	8	8.5	0.000204386	0.988325959	post1203R2	1203	GAC99AAC	D99N	0.1796332	1.025702095	0.175131943	-2.513485852	-2.550097627	TRUE
101	GAC	AAC	151	151.5	0.000608041	0.77846252	D	N	mergedpre1203	1203	49	49.5	0.001190247	0.71235693	post1203R2	1203	GAC101AAC	D101N	1.957512735	0.915081859	2.139166804	1.097048982	1.225076272	TRUE
103	GCA	AAC	354	354.5	0.001422758	0.985276766	A	N	mergedpre1203	1203	11	11.5	0.000276522	0.994096855	post1203R2	1203	GCA103AAC	A103N	0.194356406	1.00895189	0.192631986	-2.376080818	-2.388938202	TRUE
105	CAA	AAC	46	46.5	0.00018665	0.990982583	Q	N	mergedpre1203	1203	2	2.5	6.01E-05	0.996044532	post1203R2	1203	CAA105AAC	Q105N	0.322064833	1.00510801	0.320428083	-1.641927502	-1.649278045	TRUE
107	ATT	AAC	57	57.5	0.000230868	0.991293263	I	N	mergedpre1203	1203	0	0.5	1.20E-05	0.995395306	post1203R2	1203	ATT107AAC	I107N	0.052076059	1.004138073	0.051861452	-4.269193584	-4.275151242	TRUE
111	TAC	AAC	210	210.5	0.000844761	0.994178977	Y	N	mergedpre1203	1203	75	75.5	0.001815428	0.99166827	post1203R2	1203	TAC111AAC	Y111N	2.149043599	0.997474592	2.15448455	1.107342753	1.110990754	TRUE
112	TTT	AAC	197	197.5	0.000792724	0.979728347	F	N	mergedpre1203	1203	1	1.5	3.61E-05	0.987965278	post1203R2	1203	TTT112AAC	F112N	0.045498945	1.008407363	0.045119608	-4.470101652	-4.48218021	TRUE
113	GAC	AAC	20	20.5	8.23E-05	0.971936421	D	N	mergedpre1203	1203	48	48.5	0.001166202	0.978611619	post1203R2	1203	GAC113AAC	D113N	14.1765765	1.006867937	14.0798768	3.815562805	3.805688337	TRUE
12	CAA	AAG	22	22.5	9.03E-05	0.99391	Q	K	mergedpre1203	1203	159	159.5	0.003835241	0.985897374	post1203R2	1203	CAA12AAG	Q12K	42.47384449	0.991938278	42.81903968	5.420180535	5.431858276	TRUE
15	AGG	AAG	27	27.5	0.000110368	0.981307642	R	K	mergedpre1203	1203	7	7.5	0.00018034	0.984574877	post1203R2	1203	AGG15AAG	R15K	1.6339897	1.003329471	1.628567432	0.703603457	0.698808025	TRUE
16	ATG	AAG	41	41.5	0.000166546	0.990061401	M	K	mergedpre1203	1203	2	2.5	6.01E-05	0.992533904	post1203R2	1203	ATG16AAG	M16K	0.360941699	1.002497323	0.360042557	-1.473760654	-1.477359037	TRUE
17	AAG	AAG	244291	244291.5	0.980393455	0.980393455	K	K	mergedpre1203	1203	41157	41157.5	0.989648456	0.989648456	post1203R2	1203	AAG17AAG	K17K	1.009440089	1.009440089	1	0	-0.013555288	TRUE
18	ATT	AAG	394	394.5	0.001583155	0.982617402	I	K	mergedpre1203	1203	8	8.5	0.000204386	0.991259498	post1203R2	1203	ATT18AAG	I18K	0.12910038	1.008794975	0.127974845	-2.966067839	-2.978700834	TRUE
26	AAG	AAG	245976	245976.5	0.987195335	0.987195335	K	K	mergedpre1203	1203	40939	40939.5	0.98440656	0.98440656	post1203R2	1203	AAG26AAG	K26K	0.997175052	0.997175052	1	0	0.004081306	TRUE
27	CAT	AAG	246	246.5	0.000989253	0.988448017	H	K	mergedpre1203	1203	18	18.5	0.00044484	0.991956814	post1203R2	1203	CAT27AAG	H27K	0.449672641	1.003549805	0.448082037	-1.158165201	-1.163277419	TRUE
29	ATG	AAG	281	281.5	0.001129628	0.98818806	M	K	mergedpre1203	1203	15	15.5	0.000372704	0.986185919	post1203R2	1203	ATG29AAG	M29K	0.329934761	0.997973927	0.33060459	-1.596821342	-1.593895372	TRUE
31	GTT	AAG	343	343.5	0.001378765	0.985672484	V	K	mergedpre1203	1203	65	65.5	0.001574974	0.988662595	post1203R2	1203	GTT31AAG	V31K	1.142307454	1.003033574	1.138852659	0.187581109	0.183211211	TRUE
33	AAG	AAG	246396	246396.5	0.98882936	0.98882936	K	K	mergedpre1203	1203	40899	40899.5	0.983444744	0.983444744	post1203R2	1203	AAG33AAG	K33K	0.994554554	0.994554554	1	0	0.007877586	TRUE
34	AAG	AAG	241344	241344.5	0.968663707	0.968663707	K	K	mergedpre1203	1203	40576	40576.5	0.97567808	0.97567808	post1203R2	1203	AAG34AAG	K34K	1.007241288	1.007241288	1	0	-0.010409327	TRUE
36	AGG	AAG	455	455.5	0.001838807	0.978097814	R	K	mergedpre1203	1203	614	614.5	0.014842278	0.93235834	post1203R2	1203	AGG36AAG	R36K	8.071690301	0.953236299	8.467669885	3.081965026	3.151059231	TRUE
39	TTT	AAG	345	345.5	0.001386787	0.974955547	F	K	mergedpre1203	1203	15	15.5	0.000372704	0.980895932	post1203R2	1203	TTT39AAG	F39K	0.268753322	1.00609298	0.267125731	-1.904409147	-1.913172788	TRUE
44	TAT	AAG	219	219.5	0.000881629	0.956535098	Y	K	mergedpre1203	1203	7	7.5	0.00018041	0.977448764	post1203R2	1203	TAT44AAG	Y44K	0.204632488	1.021863981	0.200254135	-2.320096062	-2.351299235	TRUE
46	AGC	AAG	364	364.5	0.001463944	0.988242264	S	K	mergedpre1203	1203	16	16.5	0.000397074	0.982468595	post1203R2	1203	AGC46AAG	S46K	0.271235643	0.994157639	0.272829613	-1.873927854	-1.865474389	TRUE
49	CCA	AAG	443	443.5	0.001782814	0.988195639	P	K	mergedpre1203	1203	11	11.5	0.000276708	0.996426853	post1203R2	1203	CCA49AAG	P49K	0.155208753	1.008329538	0.153926615	-2.699685389	-2.711652601	TRUE
56	CAC	AAG	116	116.5	0.000467729	0.996332445	H	K	mergedpre1203	1203	7	7.5	0.000180414	0.997390007	post1203R2	1203	CAC56AAG	H56K	0.385724077	1.001061456	0.385315083	-1.375889436	-1.377419981	TRUE
59	CTA	AAG	180	180.5	0.00072508	0.973039472	L	K	mergedpre1203	1203	10	10.5	0.000252708	0.97912154	post1203R2	1203	CTA59AAG	L59K	0.348523656	1.006250588	0.34635871	-1.52966114	-1.538650766	TRUE
60	GAG	AAG	329	329.5	0.001323075	0.993962841	E	K	mergedpre1203	1203	9	9.5	0.000228525	0.990005052	post1203R2	1203	GAG60AAG	E60K	0.172722361	0.996018171	0.173412861	-2.527717192	-2.52196116	TRUE
61	AAG	AAG	248429	248429.5	0.998615209	0.998615209	K	K	mergedpre1203	1203	41506	41506.5	0.998688674	0.998688674	post1203R2	1203	AAG61AAG	K61K	1.000073567	1.000073567	1	0	-0.000106131	TRUE
63	GAA	AAG	179	179.5	0.000727938	0.990086663	E	K	mergedpre1203	1203	4	4.5	0.000108893	0.994035088	post1203R2	1203	GAA63AAG	E63K	0.149590969	1.003987959	0.148996776	-2.74664698	-2.752388946	TRUE
68	ACA	AAG	19	19.5	7.83E-05	0.997465087	T	K	mergedpre1203	1203	84	84.5	0.002032178	0.991618768	post1203R2	1203	ACA68AAG	T68K	25.96196179	0.994138823	26.11502658	4.706808267	4.715289035	TRUE
71	GGT	AAG	143	143.5	0.000576014	0.993190193	G	K	mergedpre1203	1203	58	58.5	0.001406757	0.994072382	post1203R2	1203	GGT71AAG	G71K	2.442228608	1.000888238	2.440061253	1.286917365	1.285636477	TRUE
73	CAT	AAG	70	70.5	0.00028295	0.993929628	H	K	mergedpre1203	1203	2	2.5	6.01E-05	0.998184442	post1203R2	1203	CAT73AAG	H73K	0.212468353	1.0042808	0.211562695	-2.240842834	-2.247005541	TRUE
74	ACA	AAG	298	298.5	0.001198319	0.988211514	T	K	mergedpre1203	1203	5	5.5	0.000132294	0.974034252	post1203R2	1203	ACA74AAG	T74K	0.110399861	0.985653616	0.112006753	-3.15834238	-3.13749502	TRUE
81	TTG	AAG	21	21.5	8.64E-05	0.96713037	L	K	mergedpre1203	1203	2	2.5	6.01E-05	0.991379103	post1203R2	1203	TTG81AAG	L81K	0.696075005	1.025072869	0.679049291	-0.558411795	-0.594138265	TRUE
83	CAG	AAG	1388	1388.5	0.005573709	0.985358227	Q	K	mergedpre1203	1203	268	268.5	0.006456345	0.986402001	post1203R2	1203	CAG83AAG	Q83K	1.158357021	1.001059284	1.157131291	0.210552565	0.209025151	TRUE
85	GTC	AAG	31	31.5	0.00012642	0.987002849	V	K	mergedpre1203	1203	3	3.5	8.42E-05	0.987821006	post1203R2	1203	GTC85AAG	V85K	0.665710194	1.00082893	0.665158824	-0.588229232	-0.589424631	TRUE
86	TCC	AAG	52	52.5	0.000211848	0.988679238	S	K	mergedpre1203	1203	231	231.5	0.005603292	0.989797894	post1203R2	1203	TCC86AAG	S86K	26.44956507	1.001131466	26.41967212	4.723540657	4.72190922	TRUE
90	AGG	AAG	50	50.5	0.000203697	0.987320353	R	K	mergedpre1203	1203	6	6.5	0.000156933	0.982918467	post1203R2	1203	AGG90AAG	R90K	0.770422002	0.995541583	0.773872247	-0.369832672	-0.363386155	TRUE
91	AAA	AAG	59	59.5	0.000240025	0.977266218	K	K	mergedpre1203	1203	11	11.5	0.000277731	0.98069167	post1203R2	1203	AAA91AAG	K91K	1.157091938	1.003505138	1.153050338	0.205455497	0.200407494	TRUE
92	GGG	AAG	16342	16342.5	0.065621461	0.925155195	G	K	mergedpre1203	1203	495	495.5	0.011914495	0.984478696	post1203R2	1203	GGG92AAG	G92K	0.181563993	1.064122756	0.170623165	-2.551114562	-2.64077915	TRUE
96	ACA	AAG	95	95.5	0.000383429	0.99779779	T	K	mergedpre1203	1203	1	1.5	3.61E-05	0.994313263	post1203R2	1203	ACA96AAG	T96K	0.094067107	0.996507783	0.094396761	-3.405118839	-3.400071816	TRUE
97	CAA	AAG	243	243.5	0.000977715	0.992083919	Q	K	mergedpre1203	1203	6	6.5	0.000156295	0.983180244	post1203R2	1203	CAA97AAG	Q97K	0.159857458	0.991025281	0.161305126	-2.63213581	-2.619129576	TRUE
98	GTA	AAG	314	314.5	0.001262444	0.986578757	V	K	mergedpre1203	1203	8	8.5	0.000204386	0.994144946	post1203R2	1203	GTA98AAG	V98K	0.161897013	1.007669118	0.160664855	-2.637873715	-2.648895702	TRUE
99	GAC	AAG	18	18.5	7.42E-05	0.963560438	D	K	mergedpre1203	1203	3	3.5	8.42E-05	0.988325959	post1203R2	1203	GAC99AAG	D99K	1.13348835	1.025702095	1.105085342	0.144157788	0.107546013	TRUE
101	GAC	AAG	696	696.5	0.002795381	0.77846252	D	K	mergedpre1203	1203	24	24.5	0.000589112	0.71235693	post1203R2	1203	GAC101AAG	D101K	0.210744861	0.915081859	0.230301649	-2.118403353	-1.990376063	TRUE
104	GAC	AAG	5	5.5	2.21E-05	0.994523863	D	K	mergedpre1203	1203	40	40.5	0.000973839	0.994024719	post1203R2	1203	GAC104AAG	D104K	44.11878426	0.999498107	44.14093828	5.464045392	5.464769652	TRUE
107	ATT	AAG	258	258.5	0.001037903	0.991293263	I	K	mergedpre1203	1203	9	9.5	0.000228431	0.995395306	post1203R2	1203	ATT107AAG	I107K	0.220089339	1.004138073	0.219182347	-2.189796489	-2.195754148	TRUE
108	CAT	AAG	159	159.5	0.000640187	0.993865043	H	K	mergedpre1203	1203	12	12.5	0.000300567	0.995202943	post1203R2	1203	CAT108AAG	H108K	0.469499581	1.001346159	0.46886841	-1.092745014	-1.094685805	TRUE
109	CTG	AAG	30	30.5	0.000122389	0.994247731	L	K	mergedpre1203	1203	0	0.5	1.20E-05	0.990634318	post1203R2	1203	CTG109AAG	L109K	0.098233728	0.996365681	0.098592042	-3.342384981	-3.337132216	TRUE
112	TTT	AAG	175	175.5	0.00070442	0.979728347	F	K	mergedpre1203	1203	5	5.5	0.00013225	0.987965278	post1203R2	1203	TTT112AAG	F112K	0.187742561	1.008407363	0.1861773	-2.425250912	-2.437329469	TRUE
115	TTT	AAG	85	85.5	0.000343164	0.993170835	F	K	mergedpre1203	1203	3	3.5	8.42E-05	0.988758777	post1203R2	1203	TTT115AAG	F115K	0.245243933	0.995557603	0.246338265	-2.021287348	-2.014864046	TRUE
17	AAG	AAT	79	79.5	0.00031905	0.980393455	K	N	mergedpre1203	1203	16	16.5	0.000396749	0.989648456	post1203R2	1203	AAG17AAT	K17N	1.243531334	1.009440089	1.23190207	0.300887573	0.287332286	TRUE
18	ATT	AAT	93	93.5	0.000375222	0.982617402	I	N	mergedpre1203	1203	3	3.5	8.42E-05	0.991259498	post1203R2	1203	ATT18AAT	I18N	0.224291098	1.008794975	0.222335661	-2.169188728	-2.181821723	TRUE
26	AAG	AAT	240	240.5	0.000965216	0.987195335	K	N	mergedpre1203	1203	27	27.5	0.000661248	0.98440656	post1203R2	1203	AAG26AAT	K26N	0.685078126	0.997175052	0.687018919	-0.541578267	-0.537496962	TRUE
27	CAT	AAT	94	94.5	0.000379247	0.988448017	H	N	mergedpre1203	1203	11	11.5	0.000276522	0.991956814	post1203R2	1203	CAT27AAT	H27N	0.729134574	1.003549805	0.726555444	-0.460855199	-0.465967416	TRUE
28	CAT	AAT	39	39.5	0.000158533	0.992898109	H	N	mergedpre1203	1203	5	5.5	0.00013225	0.9902015	post1203R2	1203	CAT28AAT	H28N	0.834207592	0.997284103	0.836479383	-0.257598112	-0.253674571	TRUE
30	TAT	AAT	30	30.5	0.000123197	0.98715722	Y	N	mergedpre1203	1203	2	2.5	6.04E-05	0.988521147	post1203R2	1203	TAT30AAT	Y30N	0.489877967	1.001381672	0.48920205	-1.031497644	-1.0334896	TRUE
33	AAG	AAT	40	40.5	0.000162533	0.98882936	K	N	mergedpre1203	1203	1	1.5	3.61E-05	0.983444744	post1203R2	1203	AAG33AAT	K33N	0.221912304	0.994554554	0.223127332	-2.16406085	-2.156183265	TRUE
34	AAG	AAT	154	154.5	0.000620103	0.968663707	K	N	mergedpre1203	1203	6	6.5	0.000156295	0.97567808	post1203R2	1203	AAG34AAT	K34N	0.252046816	1.007241288	0.250234794	-1.998645693	-2.009055021	TRUE
40	TAT	AAT	239	239.5	0.000961261	0.983156868	Y	N	mergedpre1203	1203	22	22.5	0.000541021	0.991692315	post1203R2	1203	TAT40AAT	Y40N	0.562824952	1.008681674	0.557980745	-0.841712757	-0.854183708	TRUE
42	CAT	AAT	36	36.5	0.000146579	0.975669945	H	N	mergedpre1203	1203	15	15.5	0.00037291	0.967989895	post1203R2	1203	CAT42AAT	H42N	2.544093506	0.992128435	2.564278391	1.358552896	1.369954096	TRUE
44	TAT	AAT	18	18.5	7.43E-05	0.956535098	Y	N	mergedpre1203	1203	0	0.5	1.20E-05	0.977448764	post1203R2	1203	TAT44AAT	Y44N	0.161862454	1.021863981	0.158399217	-2.658362893	-2.689566067	TRUE
48	CAT	AAT	22	22.5	9.04E-05	0.994377554	H	N	mergedpre1203	1203	5	5.5	0.000132323	0.990003609	post1203R2	1203	CAT48AAT	H48N	1.463861422	0.995601324	1.470328923	0.556138932	0.562498878	TRUE
61	AAG	AAT	267	267.5	0.001075273	0.998615209	K	N	mergedpre1203	1203	17	17.5	0.000421068	0.998688674	post1203R2	1203	AAG61AAT	K61N	0.391591506	1.000073567	0.3915627	-1.352684755	-1.352790886	TRUE
73	CAT	AAT	35	35.5	0.000142478	0.993929628	H	N	mergedpre1203	1203	4	4.5	0.000108212	0.998184442	post1203R2	1203	CAT73AAT	H73N	0.759499549	1.0042808	0.756262142	-0.403041695	-0.409204402	TRUE
80	CAT	AAT	20	20.5	8.23E-05	0.999396007	H	N	mergedpre1203	1203	2	2.5	6.01E-05	0.999002116	post1203R2	1203	CAT80AAT	H80N	0.730672192	0.999605871	0.730960285	-0.452135073	-0.451566353	TRUE
91	AAA	AAT	31	31.5	0.000127072	0.977266218	K	N	mergedpre1203	1203	2	2.5	6.04E-05	0.98069167	post1203R2	1203	AAA91AAT	K91N	0.475134371	1.003505138	0.473474776	-1.078640524	-1.083688527	TRUE
92	GGG	AAT	38	38.5	0.000154592	0.925155195	G	N	mergedpre1203	1203	0	0.5	1.20E-05	0.984478696	post1203R2	1203	GGG92AAT	G92N	0.077770311	1.064122756	0.073083966	-3.774301273	-3.863965861	TRUE
94	TAT	AAT	138	138.5	0.000555937	0.992002135	Y	N	mergedpre1203	1203	8	8.5	0.000204386	0.987724824	post1203R2	1203	TAT94AAT	Y94N	0.367642239	0.995688204	0.369234302	-1.437391511	-1.431157454	TRUE
108	CAT	AAT	112	112.5	0.000451542	0.993865043	H	N	mergedpre1203	1203	5	5.5	0.00013225	0.995202943	post1203R2	1203	CAT108AAT	H108N	0.292884272	1.001346159	0.292490533	-1.773538163	-1.775478953	TRUE
19	AAA	ACA	319	319.5	0.001296493	0.967068262	K	T	mergedpre1203	1203	18	18.5	0.000446784	0.964945541	post1203R2	1203	AAA19ACA	K19T	0.344609881	0.997804994	0.345367966	-1.53379382	-1.530623615	TRUE
20	ACA	ACA	245947	245947.5	0.987201769	0.987201769	T	T	mergedpre1203	1203	41172	41172.5	0.990009137	0.990009137	post1203R2	1203	ACA20ACA	T20T	1.002843763	1.002843763	1	0	-0.00409686	TRUE
22	AAA	ACA	37	37.5	0.000150523	0.988144791	K	T	mergedpre1203	1203	6	6.5	0.000156295	0.991331634	post1203R2	1203	AAA22ACA	K22T	1.038345356	1.003225077	1.035007378	0.049641052	0.044995736	TRUE
49	CCA	ACA	71	71.5	0.000287421	0.988195639	P	T	mergedpre1203	1203	6	6.5	0.0001564	0.996426853	post1203R2	1203	CCA49ACA	P49T	0.544150844	1.008329538	0.539655761	-0.88988867	-0.901855882	TRUE
58	CCA	ACA	63	63.5	0.000255008	0.984436493	P	T	mergedpre1203	1203	4	4.5	0.000108267	0.981293908	post1203R2	1203	CCA58ACA	P58T	0.424562595	0.996807732	0.425922253	-1.231337989	-1.226725153	TRUE
67	ACA	ACA	246977	246977.5	0.991435545	0.991435545	T	T	mergedpre1203	1203	41383	41383.5	0.995202366	0.995202366	post1203R2	1203	ACA67ACA	T67T	1.003799361	1.003799361	1	0	-0.005470933	TRUE
68	ACA	ACA	248489	248489.5	0.997465087	0.997465087	T	T	mergedpre1203	1203	41232	41232.5	0.991618768	0.991618768	post1203R2	1203	ACA68ACA	T68T	0.994138823	0.994138823	1	0	0.008480768	TRUE
74	ACA	ACA	246162	246162.5	0.988211514	0.988211514	T	T	mergedpre1203	1203	40494	40494.5	0.974034252	0.974034252	post1203R2	1203	ACA74ACA	T74T	0.985653616	0.985653616	1	0	0.02084736	TRUE
93	AGA	ACA	86	86.5	0.000347194	0.998717589	R	T	mergedpre1203	1203	1	1.5	3.61E-05	0.99835289	post1203R2	1203	AGA93ACA	R93T	0.103884458	0.999634833	0.103922407	-3.26642135	-3.26589443	TRUE
96	ACA	ACA	248519	248519.5	0.99779779	0.99779779	T	T	mergedpre1203	1203	41351	41351.5	0.994313263	0.994313263	post1203R2	1203	ACA96ACA	T96T	0.996507783	0.996507783	1	0	0.005047022	TRUE
103	GCA	ACA	57	57.5	0.000230772	0.985276766	A	T	mergedpre1203	1203	4	4.5	0.000108204	0.994096855	post1203R2	1203	GCA103ACA	A103T	0.468880237	1.00895189	0.464720114	-1.105566007	-1.118423391	TRUE
14	GAC	ACC	271	271.5	0.001089539	0.98966443	D	T	mergedpre1203	1203	10	10.5	0.000252477	0.992173223	post1203R2	1203	GAC14ACC	D14T	0.231728022	1.002534994	0.231142078	-2.113148176	-2.116800771	TRUE
16	ATG	ACC	293	293.5	0.001177863	0.990061401	M	T	mergedpre1203	1203	9	9.5	0.000228431	0.992533904	post1203R2	1203	ATG16ACC	M16T	0.193936988	1.002497323	0.193453871	-2.369938497	-2.37353688	TRUE
17	AAG	ACC	102	102.5	0.000411354	0.980393455	K	T	mergedpre1203	1203	4	4.5	0.000108204	0.989648456	post1203R2	1203	AAG17ACC	K17T	0.2630441	1.009440089	0.260584163	-1.940178689	-1.953733976	TRUE
18	ATT	ACC	276	276.5	0.001109613	0.982617402	I	T	mergedpre1203	1203	15	15.5	0.000372704	0.991259498	post1203R2	1203	ATT18ACC	I18T	0.335886204	1.008794975	0.332957848	-1.58658855	-1.599221545	TRUE
19	AAA	ACC	1944	1944.5	0.007890551	0.967068262	K	T	mergedpre1203	1203	68	68.5	0.00165431	0.964945541	post1203R2	1203	AAA19ACC	K19T	0.209657056	0.997804994	0.210118267	-2.250726502	-2.247556296	TRUE
20	ACA	ACC	22	22.5	9.03E-05	0.987201769	T	T	mergedpre1203	1203	6	6.5	0.000156295	0.990009137	post1203R2	1203	ACA20ACC	T20T	1.730610326	1.002843763	1.725702836	0.787184055	0.783087195	TRUE
24	TTA	ACC	562	562.5	0.002258002	0.983262683	L	T	mergedpre1203	1203	21	21.5	0.000516976	0.983108108	post1203R2	1203	TTA24ACC	L24T	0.228952839	0.999842794	0.228988837	-2.126650822	-2.126424004	TRUE
34	AAG	ACC	1038	1038.5	0.004168138	0.968663707	K	T	mergedpre1203	1203	236	236.5	0.005686737	0.97567808	post1203R2	1203	AAG34ACC	K34T	1.364334894	1.007241288	1.354526378	0.437788489	0.427379162	TRUE
40	TAT	ACC	282	282.5	0.001133846	0.983156868	Y	T	mergedpre1203	1203	7	7.5	0.00018034	0.991692315	post1203R2	1203	TAT40ACC	Y40T	0.159052007	1.008681674	0.157683054	-2.664900469	-2.67737142	TRUE
42	CAT	ACC	2332	2332.5	0.009366981	0.975669945	H	T	mergedpre1203	1203	235	235.5	0.005665825	0.967989895	post1203R2	1203	CAT42ACC	H42T	0.604872019	0.992128435	0.609671085	-0.713896971	-0.702495771	TRUE
43	CAC	ACC	78	78.5	0.000315744	0.986406912	H	T	mergedpre1203	1203	11	11.5	0.000276855	0.990719341	post1203R2	1203	CAC43ACC	H43T	0.876833062	1.004371857	0.873016359	-0.195919406	-0.202212915	TRUE
46	AGC	ACC	77	77.5	0.000311264	0.988242264	S	T	mergedpre1203	1203	7	7.5	0.000180488	0.982468595	post1203R2	1203	AGC46ACC	S46T	0.579855672	0.994157639	0.583263307	-0.777780778	-0.769327314	TRUE
47	ACT	ACC	19	19.5	7.84E-05	0.999491095	T	T	mergedpre1203	1203	7	7.5	0.000180488	0.998856909	post1203R2	1203	ACT47ACC	T47T	2.300741204	0.999365491	2.302201972	1.203014407	1.2039301	TRUE
50	AAA	ACC	307	307.5	0.001235565	0.987911554	K	T	mergedpre1203	1203	13	13.5	0.000324847	0.99091631	post1203R2	1203	AAA50ACC	K50T	0.262913894	1.003041523	0.26211666	-1.931719041	-1.936100372	TRUE
51	ATA	ACC	29	29.5	0.000118402	0.997300834	I	T	mergedpre1203	1203	129	129.5	0.003114104	0.995467116	post1203R2	1203	ATA51ACC	I51T	26.30108599	0.998161319	26.34953438	4.719705563	4.722360661	TRUE
54	GAA	ACC	192	192.5	0.000772903	0.987442835	E	T	mergedpre1203	1203	3	3.5	8.42E-05	0.987769092	post1203R2	1203	GAA54ACC	E54T	0.108920789	1.000330406	0.108884813	-3.199125348	-3.199601944	TRUE
56	CAC	ACC	88	88.5	0.000355313	0.996332445	H	T	mergedpre1203	1203	5	5.5	0.000132304	0.997390007	post1203R2	1203	CAC56ACC	H56T	0.372358121	1.001061456	0.371963298	-1.426767818	-1.428298363	TRUE
57	ATC	ACC	201	201.5	0.000808919	0.995228785	I	T	mergedpre1203	1203	0	0.5	1.20E-05	0.992316387	post1203R2	1203	ATC57ACC	I57T	0.014864826	0.997073639	0.014908453	-6.06772561	-6.063497574	TRUE
59	CTA	ACC	210	210.5	0.000845592	0.973039472	L	T	mergedpre1203	1203	10	10.5	0.000252708	0.97912154	post1203R2	1203	CTA59ACC	L59T	0.298852826	1.006250588	0.296996424	-1.751482536	-1.760472162	TRUE
60	GAG	ACC	169	169.5	0.000680611	0.993962841	E	T	mergedpre1203	1203	4	4.5	0.000108249	0.990005052	post1203R2	1203	GAG60ACC	E60T	0.159046161	0.996018171	0.159681987	-2.646726513	-2.640970481	TRUE
64	TTG	ACC	141	141.5	0.000567922	0.996975766	L	T	mergedpre1203	1203	2	2.5	6.01E-05	0.998641402	post1203R2	1203	TTG64ACC	L64T	0.105850726	1.001670689	0.105674177	-3.242305216	-3.2447135	TRUE
66	GTA	ACC	340	340.5	0.001367827	0.991108121	V	T	mergedpre1203	1203	10	10.5	0.000252616	0.997630218	post1203R2	1203	GTA66ACC	V66T	0.184684463	1.006580611	0.183477071	-2.44632831	-2.455791024	TRUE
71	GGT	ACC	262	262.5	0.001053684	0.993190193	G	T	mergedpre1203	1203	11	11.5	0.000276542	0.994072382	post1203R2	1203	GGT71ACC	G71T	0.262452601	1.000888238	0.262219688	-1.931152085	-1.932432972	TRUE
73	CAT	ACC	186	186.5	0.000748512	0.993929628	H	T	mergedpre1203	1203	2	2.5	6.01E-05	0.998184442	post1203R2	1203	CAT73ACC	H73T	0.080316455	1.0042808	0.079974102	-3.644323302	-3.650486009	TRUE
75	GGA	ACC	235	235.5	0.000945601	0.993063586	G	T	mergedpre1203	1203	2	2.5	6.02E-05	0.978307426	post1203R2	1203	GGA75ACC	G75T	0.063617635	0.98514077	0.064577202	-3.952831256	-3.931233051	TRUE
76	GAA	ACC	212	212.5	0.000853116	0.989511697	E	T	mergedpre1203	1203	52	52.5	0.001263052	0.971046047	post1203R2	1203	GAA76ACC	E76T	1.480516316	0.981338624	1.508670177	0.59327744	0.620454491	TRUE
77	AGA	ACC	25	25.5	0.000102393	0.994677562	R	T	mergedpre1203	1203	180	180.5	0.00434176	0.986277151	post1203R2	1203	AGA77ACC	R77T	42.40282272	0.991554639	42.76397996	5.418324223	5.430560044	TRUE
78	GAC	ACC	602	602.5	0.002418902	0.983722097	D	T	mergedpre1203	1203	12	12.5	0.000300604	0.99347089	post1203R2	1203	GAC78ACC	D78T	0.124272776	1.009910108	0.123053305	-3.022644692	-3.036871576	TRUE
85	GTC	ACC	536	536.5	0.002153148	0.987002849	V	T	mergedpre1203	1203	27	27.5	0.000661248	0.987821006	post1203R2	1203	GTC85ACC	V85T	0.307107685	1.00082893	0.306853325	-1.704378878	-1.705574277	TRUE
87	ATA	ACC	218	218.5	0.000876911	0.99403018	I	T	mergedpre1203	1203	130	130.5	0.003137924	0.990730499	post1203R2	1203	ATA87ACC	I87T	3.578382714	0.996680502	3.59030071	1.844104684	1.848901673	TRUE
88	GAA	ACC	6	6.5	2.61E-05	0.990321713	E	T	mergedpre1203	1203	78	78.5	0.001887564	0.995491488	post1203R2	1203	GAA88ACC	E88T	72.35641568	1.005220298	71.98065519	6.169537329	6.16202562	TRUE
90	AGG	ACC	207	207.5	0.000836974	0.987320353	R	T	mergedpre1203	1203	5	5.5	0.000132789	0.982918467	post1203R2	1203	AGG90ACC	R90T	0.158654095	0.995541583	0.159364609	-2.649596815	-2.643150298	TRUE
95	AGC	ACC	490	490.5	0.001969373	0.989374217	S	T	mergedpre1203	1203	20	20.5	0.000492931	0.992990767	post1203R2	1203	AGC95ACC	S95T	0.250298227	1.003655391	0.249386621	-2.003544024	-2.008808024	TRUE
100	CCT	ACC	16	16.5	6.62E-05	0.994564061	P	T	mergedpre1203	1203	1	1.5	3.61E-05	0.993471675	post1203R2	1203	CCT100ACC	P100T	0.544682907	0.998901643	0.545281821	-0.874926036	-0.87334057	TRUE
101	GAC	ACC	274	274.5	0.001101697	0.77846252	D	T	mergedpre1203	1203	9	9.5	0.000228431	0.71235693	post1203R2	1203	GAC101ACC	D101T	0.207344866	0.915081859	0.22658614	-2.14186848	-2.01384119	TRUE
102	CTA	ACC	31	31.5	0.000127416	0.994019545	L	T	mergedpre1203	1203	0	0.5	1.21E-05	0.983851097	post1203R2	1203	CTA102ACC	L102T	0.094795602	0.989770374	0.095775348	-3.384201831	-3.369367595	TRUE
103	GCA	ACC	214	214.5	0.000860879	0.985276766	A	T	mergedpre1203	1203	5	5.5	0.00013225	0.994096855	post1203R2	1203	GCA103ACC	A103T	0.15362173	1.00895189	0.152258727	-2.715403176	-2.72826056	TRUE
108	CAT	ACC	339	339.5	0.001362655	0.993865043	H	T	mergedpre1203	1203	4	4.5	0.000108204	0.995202943	post1203R2	1203	CAT108ACC	H108T	0.079406969	1.001346159	0.079300218	-3.656531353	-3.658472143	TRUE
112	TTT	ACC	353	353.5	0.001418875	0.979728347	F	T	mergedpre1203	1203	8	8.5	0.000204386	0.987965278	post1203R2	1203	TTT112ACC	F112T	0.144047815	1.008407363	0.14284685	-2.807458873	-2.819537431	TRUE
114	TGT	ACC	482	482.5	0.00193646	0.979634059	C	T	mergedpre1203	1203	16	16.5	0.000396749	0.984382514	post1203R2	1203	TGT114ACC	C114T	0.204883683	1.004847172	0.203895367	-2.294099103	-2.301075201	TRUE
17	AAG	ACG	267	267.5	0.001073534	0.980393455	K	T	mergedpre1203	1203	20	20.5	0.000492931	0.989648456	post1203R2	1203	AAG17ACG	K17T	0.459166285	1.009440089	0.454872251	-1.136466667	-1.150021955	TRUE
26	AAG	ACG	34	34.5	0.000138461	0.987195335	K	T	mergedpre1203	1203	5	5.5	0.00013225	0.98440656	post1203R2	1203	AAG26ACG	K26T	0.955137909	0.997175052	0.957843768	-0.062137735	-0.05805643	TRUE
33	AAG	ACG	226	226.5	0.000908981	0.98882936	K	T	mergedpre1203	1203	23	23.5	0.000565067	0.983444744	post1203R2	1203	AAG33ACG	K33T	0.621648374	0.994554554	0.625052061	-0.677951737	-0.670074151	TRUE
36	AGG	ACG	40	40.5	0.000163494	0.978097814	R	T	mergedpre1203	1203	8	8.5	0.000205304	0.93235834	post1203R2	1203	AGG36ACG	R36T	1.255726001	0.953236299	1.31732919	0.397615908	0.466710113	TRUE
67	ACA	ACG	43	43.5	0.000174621	0.991435545	T	T	mergedpre1203	1203	6	6.5	0.000156314	0.995202366	post1203R2	1203	ACA67ACG	T67T	0.89516107	1.003799361	0.891772902	-0.165251733	-0.170722665	TRUE
74	ACA	ACG	150	150.5	0.000604177	0.988211514	T	T	mergedpre1203	1203	10	10.5	0.000252562	0.974034252	post1203R2	1203	ACA74ACG	T74T	0.418025689	0.985653616	0.424110136	-1.237489132	-1.216641772	TRUE
90	AGG	ACG	38	38.5	0.000155294	0.987320353	R	T	mergedpre1203	1203	0	0.5	1.21E-05	0.982918467	post1203R2	1203	AGG90ACG	R90T	0.077734887	0.995541583	0.078083014	-3.678847448	-3.672400931	TRUE
92	GGG	ACG	47	47.5	0.000190731	0.925155195	G	T	mergedpre1203	1203	3	3.5	8.42E-05	0.984478696	post1203R2	1203	GGG92ACG	G92T	0.441244185	1.064122756	0.414655341	-1.270015418	-1.359680007	TRUE
18	ATT	ACT	164	164.5	0.000660149	0.982617402	I	T	mergedpre1203	1203	8	8.5	0.000204386	0.991259498	post1203R2	1203	ATT18ACT	I18T	0.309605471	1.008794975	0.306906239	-1.704130123	-1.716763118	TRUE
35	GCT	ACT	30	30.5	0.000122393	0.998657688	A	T	mergedpre1203	1203	112	112.5	0.002705107	0.996116668	post1203R2	1203	GCT35ACT	A35T	22.10179048	0.997455564	22.15817051	4.469766865	4.473442388	TRUE
47	ACT	ACT	248446	248446.5	0.999491095	0.999491095	T	T	mergedpre1203	1203	41506	41506.5	0.998856909	0.998856909	post1203R2	1203	ACT47ACT	T47T	0.999365491	0.999365491	1	0	0.000915694	TRUE
74	ACA	ACT	309	309.5	0.001242478	0.988211514	T	T	mergedpre1203	1203	5	5.5	0.000132294	0.974034252	post1203R2	1203	ACA74ACT	T74T	0.106476118	0.985653616	0.108025899	-3.210550858	-3.189703498	TRUE
96	ACA	ACT	21	21.5	8.63E-05	0.99779779	T	T	mergedpre1203	1203	5	5.5	0.00013225	0.994313263	post1203R2	1203	ACA96ACT	T96T	1.532054193	0.996507783	1.537423209	0.620514352	0.625561375	TRUE
100	CCT	ACT	106	106.5	0.00042741	0.994564061	P	T	mergedpre1203	1203	12	12.5	0.000300567	0.993471675	post1203R2	1203	CCT100ACT	P100T	0.703229105	0.998901643	0.704002351	-0.506347848	-0.504762382	TRUE
107	ATT	ACT	19	19.5	7.83E-05	0.991293263	I	T	mergedpre1203	1203	1	1.5	3.61E-05	0.995395306	post1203R2	1203	ATT107ACT	I107T	0.460672827	1.004138073	0.458774385	-1.124143251	-1.13010091	TRUE
19	AAA	AGA	1153	1153.5	0.004680766	0.967068262	K	R	mergedpre1203	1203	63	63.5	0.001533557	0.964945541	post1203R2	1203	AAA19AGA	K19R	0.32762949	0.997804994	0.328350221	-1.606692667	-1.603522462	TRUE
22	AAA	AGA	22	22.5	9.03E-05	0.988144791	K	R	mergedpre1203	1203	1	1.5	3.61E-05	0.991331634	post1203R2	1203	AAA22AGA	K22R	0.399363598	1.003225077	0.398079761	-1.328870572	-1.333515887	TRUE
24	TTA	AGA	300	300.5	0.001206275	0.983262683	L	R	mergedpre1203	1203	10	10.5	0.000252477	0.983108108	post1203R2	1203	TTA24AGA	L24R	0.209302744	0.999842794	0.209335653	-2.256110049	-2.255883231	TRUE
28	CAT	AGA	283	283.5	0.001137828	0.992898109	H	R	mergedpre1203	1203	5	5.5	0.00013225	0.9902015	post1203R2	1203	CAT28AGA	H28R	0.116229982	0.997284103	0.11654651	-3.101022289	-3.097098748	TRUE
29	ATG	AGA	231	231.5	0.000928984	0.98818806	M	R	mergedpre1203	1203	7	7.5	0.00018034	0.986185919	post1203R2	1203	ATG29AGA	M29R	0.194126597	0.997973927	0.194520711	-2.362004328	-2.359078358	TRUE
30	TAT	AGA	546	546.5	0.002207448	0.98715722	Y	R	mergedpre1203	1203	18	18.5	0.000446601	0.988521147	post1203R2	1203	TAT30AGA	Y30R	0.202315567	1.001381672	0.202036419	-2.307312721	-2.309304677	TRUE
31	GTT	AGA	42	42.5	0.00017059	0.985672484	V	R	mergedpre1203	1203	1	1.5	3.61E-05	0.988662595	post1203R2	1203	GTT31AGA	V31R	0.211432031	1.003033574	0.210792576	-2.24610404	-2.250473938	TRUE
33	AAG	AGA	55	55.5	0.000222731	0.98882936	K	R	mergedpre1203	1203	243	243.5	0.005855054	0.983444744	post1203R2	1203	AAG33AGA	K33R	26.28761155	0.994554554	26.43154308	4.724188747	4.732066333	TRUE
34	AAG	AGA	1398	1398.5	0.005613039	0.968663707	K	R	mergedpre1203	1203	240	240.5	0.005782918	0.97567808	post1203R2	1203	AAG34AGA	K34R	1.030265014	1.007241288	1.022858204	0.032606162	0.022196834	TRUE
36	AGG	AGA	2711	2711.5	0.010946047	0.978097814	R	R	mergedpre1203	1203	532	532.5	0.012861698	0.93235834	post1203R2	1203	AGG36AGA	R36R	1.175008444	0.953236299	1.232651805	0.30176533	0.370859535	TRUE
37	AGA	AGA	248708	248708.5	0.998063734	0.998063734	R	R	mergedpre1203	1203	41420	41420.5	0.995972396	0.995972396	post1203R2	1203	AGA37AGA	R37R	0.997904604	0.997904604	1	0	0.003026188	TRUE
38	TGG	AGA	863	863.5	0.003465547	0.984201359	W	R	mergedpre1203	1203	33	33.5	0.000805521	0.987219871	post1203R2	1203	TGG38AGA	W38R	0.232436835	1.003066966	0.231726139	-2.109507305	-2.113925231	TRUE
39	TTT	AGA	343	343.5	0.001378759	0.974955547	F	R	mergedpre1203	1203	15	15.5	0.000372704	0.980895932	post1203R2	1203	TTT39AGA	F39R	0.270318116	1.00609298	0.268681048	-1.896033535	-1.904797176	TRUE
41	AGA	AGA	247971	247971.5	0.995237961	0.995237961	R	R	mergedpre1203	1203	40978	40978.5	0.98534433	0.98534433	post1203R2	1203	AGA41AGA	R41R	0.990059029	0.990059029	1	0	0.014413551	TRUE
42	CAT	AGA	30	30.5	0.000122484	0.975669945	H	R	mergedpre1203	1203	1	1.5	3.61E-05	0.967989895	post1203R2	1203	CAT42AGA	H42R	0.294635895	0.992128435	0.296973542	-1.751593692	-1.740192492	TRUE
44	TAT	AGA	240	240.5	0.000965976	0.956535098	Y	R	mergedpre1203	1203	6	6.5	0.000156355	0.977448764	post1203R2	1203	TAT44AGA	Y44R	0.161862454	1.021863981	0.158399217	-2.658362893	-2.689566067	TRUE
46	AGC	AGA	573	573.5	0.002303352	0.988242264	S	R	mergedpre1203	1203	155	155.5	0.003742119	0.982468595	post1203R2	1203	AGC46AGA	S46R	1.624640666	0.994157639	1.634188184	0.708574126	0.71702759	TRUE
50	AAA	AGA	32	32.5	0.000130588	0.987911554	K	R	mergedpre1203	1203	0	0.5	1.20E-05	0.99091631	post1203R2	1203	AAA50AGA	K50R	0.092132219	1.003041523	0.091852847	-3.444531756	-3.448913087	TRUE
51	ATA	AGA	171	171.5	0.000688338	0.997300834	I	R	mergedpre1203	1203	5	5.5	0.000132259	0.995467116	post1203R2	1203	ATA51AGA	I51R	0.192142968	0.998161319	0.192496908	-2.377092823	-2.374437725	TRUE
58	CCA	AGA	276	276.5	0.001110388	0.984436493	P	R	mergedpre1203	1203	143	143.5	0.003452507	0.981293908	post1203R2	1203	CCA58AGA	P58R	3.109279086	0.996807732	3.119236524	1.641192953	1.645805789	TRUE
59	CTA	AGA	231	231.5	0.00092995	0.973039472	L	R	mergedpre1203	1203	10	10.5	0.000252708	0.97912154	post1203R2	1203	CTA59AGA	L59R	0.271743066	1.006250588	0.270055063	-1.888674496	-1.897664122	TRUE
66	GTA	AGA	176	176.5	0.00070902	0.991108121	V	R	mergedpre1203	1203	8	8.5	0.000204499	0.997630218	post1203R2	1203	GTA66AGA	V66R	0.288424663	1.006580611	0.286539061	-1.803196277	-1.81265899	TRUE
68	ACA	AGA	185	185.5	0.000744618	0.997465087	T	R	mergedpre1203	1203	15	15.5	0.000372766	0.991618768	post1203R2	1203	ACA68AGA	T68R	0.500614233	0.994138823	0.503565721	-0.989748017	-0.981267248	TRUE
73	CAT	AGA	38	38.5	0.000154519	0.993929628	H	R	mergedpre1203	1203	1	1.5	3.61E-05	0.998184442	post1203R2	1203	CAT73AGA	H73R	0.233439255	1.0042808	0.232444208	-2.105043617	-2.111206324	TRUE
74	ACA	AGA	38	38.5	0.000154557	0.988211514	T	R	mergedpre1203	1203	180	180.5	0.004341656	0.974034252	post1203R2	1203	ACA74AGA	T74R	28.09096438	0.985653616	28.49983395	4.832881609	4.853728968	TRUE
75	GGA	AGA	74	74.5	0.000299139	0.993063586	G	R	mergedpre1203	1203	163	163.5	0.003934261	0.978307426	post1203R2	1203	GGA75AGA	G75R	13.15194257	0.98514077	13.35031802	3.738802204	3.760400409	TRUE
77	AGA	AGA	247714	247714.5	0.994677562	0.994677562	R	R	mergedpre1203	1203	41002	41002.5	0.986277151	0.986277151	post1203R2	1203	AGA77AGA	R77R	0.991554639	0.991554639	1	0	0.012235821	TRUE
82	GGT	AGA	190	190.5	0.000764689	0.988621995	G	R	mergedpre1203	1203	288	288.5	0.006937097	0.979573435	post1203R2	1203	GGT82AGA	G82R	9.071793183	0.9908473	9.155591564	3.194653105	3.207918459	TRUE
83	CAG	AGA	869	869.5	0.003490342	0.985358227	Q	R	mergedpre1203	1203	27	27.5	0.000661264	0.986402001	post1203R2	1203	CAG83AGA	Q83R	0.189455465	1.001059284	0.18925499	-2.401596754	-2.403124169	TRUE
84	GGA	AGA	53	53.5	0.000214708	0.987203824	G	R	mergedpre1203	1203	3	3.5	8.42E-05	0.993760219	post1203R2	1203	GGA84AGA	G84R	0.391969646	1.00664138	0.389383602	-1.360735966	-1.370285775	TRUE
85	GTC	AGA	600	600.5	0.002410001	0.987002849	V	R	mergedpre1203	1203	176	176.5	0.004244013	0.987821006	post1203R2	1203	GTC85AGA	V85R	1.761000239	1.00082893	1.759541701	0.815199707	0.814004308	TRUE
87	ATA	AGA	497	497.5	0.001996629	0.99403018	I	R	mergedpre1203	1203	76	76.5	0.001839473	0.990730499	post1203R2	1203	ATA87AGA	I87R	0.921289384	0.996680502	0.924357788	-0.113476716	-0.108679727	TRUE
88	GAA	AGA	29	29.5	0.000118395	0.990321713	E	R	mergedpre1203	1203	3	3.5	8.42E-05	0.995491488	post1203R2	1203	GAA88AGA	E88R	0.710831677	1.005220298	0.707140195	-0.499931829	-0.507443538	TRUE
90	AGG	AGA	39	39.5	0.000159328	0.987320353	R	R	mergedpre1203	1203	4	4.5	0.000108646	0.982918467	post1203R2	1203	AGG90AGA	R90R	0.68190224	0.995541583	0.684956059	-0.545916654	-0.539470137	TRUE
91	AAA	AGA	16	16.5	6.66E-05	0.977266218	K	R	mergedpre1203	1203	1	1.5	3.62E-05	0.98069167	post1203R2	1203	AAA91AGA	K91R	0.544244825	1.003505138	0.542343835	-0.882720314	-0.887768317	TRUE
93	AGA	AGA	248820	248820.5	0.998717589	0.998717589	R	R	mergedpre1203	1203	41519	41519.5	0.99835289	0.99835289	post1203R2	1203	AGA93AGA	R93R	0.999634833	0.999634833	1	0	0.00052692	TRUE
95	AGC	AGA	84	84.5	0.00033927	0.989374217	S	R	mergedpre1203	1203	10	10.5	0.000252477	0.992990767	post1203R2	1203	AGC95AGA	S95R	0.744175749	1.003655391	0.741465403	-0.431548716	-0.436812715	TRUE
96	ACA	AGA	21	21.5	8.63E-05	0.99779779	T	R	mergedpre1203	1203	2	2.5	6.01E-05	0.994313263	post1203R2	1203	ACA96AGA	T96R	0.696388269	0.996507783	0.698828731	-0.516989171	-0.511942149	TRUE
97	CAA	AGA	21	21.5	8.63E-05	0.992083919	Q	R	mergedpre1203	1203	176	176.5	0.004244013	0.983180244	post1203R2	1203	CAA97AGA	Q97R	49.16145869	0.991025281	49.60666458	5.632462052	5.645468287	TRUE
100	CCT	AGA	12	12.5	5.02E-05	0.994564061	P	R	mergedpre1203	1203	101	101.5	0.002440608	0.993471675	post1203R2	1203	CCT100AGA	P100R	48.65107723	0.998901643	48.70457227	5.60598531	5.607570776	TRUE
101	GAC	AGA	8	8.5	3.41E-05	0.77846252	D	R	mergedpre1203	1203	18	18.5	0.00044484	0.71235693	post1203R2	1203	GAC101AGA	D101R	13.03961691	0.915081859	14.24967263	3.83285687	3.96088416	TRUE
102	CTA	AGA	40	40.5	0.00016382	0.994019545	L	R	mergedpre1203	1203	277	277.5	0.006703546	0.983851097	post1203R2	1203	CTA102AGA	L102R	40.92010142	0.989770374	41.34302512	5.369572051	5.384406287	TRUE
104	GAC	AGA	114	114.5	0.000459522	0.994523863	D	R	mergedpre1203	1203	6	6.5	0.000156295	0.994024719	post1203R2	1203	GAC104AGA	D104R	0.340125406	0.999498107	0.340296198	-1.555137063	-1.554412803	TRUE
105	CAA	AGA	165	165.5	0.000664314	0.990982583	Q	R	mergedpre1203	1203	3	3.5	8.42E-05	0.996044532	post1203R2	1203	CAA105AGA	Q105R	0.126685321	1.00510801	0.1260415	-2.98802927	-2.995379813	TRUE
110	TAT	AGA	203	203.5	0.000816659	0.994809098	Y	R	mergedpre1203	1203	4	4.5	0.000108204	0.995515533	post1203R2	1203	TAT110AGA	Y110R	0.132496286	1.000710121	0.132402264	-2.917000303	-2.918024428	TRUE
112	TTT	AGA	23	23.5	9.43E-05	0.979728347	F	R	mergedpre1203	1203	1	1.5	3.61E-05	0.987965278	post1203R2	1203	TTT112AGA	F112R	0.382384751	1.008407363	0.379196707	-1.398981661	-1.411060218	TRUE
113	GAC	AGA	23	23.5	9.43E-05	0.971936421	D	R	mergedpre1203	1203	6	6.5	0.000156295	0.978611619	post1203R2	1203	GAC113AGA	D113R	1.657406289	1.006867937	1.646100972	0.719052834	0.709178366	TRUE
114	TGT	AGA	171	171.5	0.000688296	0.979634059	C	R	mergedpre1203	1203	6	6.5	0.000156295	0.984382514	post1203R2	1203	TGT114AGA	C114R	0.227075342	1.004847172	0.225979978	-2.145733139	-2.152709236	TRUE
115	TTT	AGA	251	251.5	0.001009424	0.993170835	F	R	mergedpre1203	1203	18	18.5	0.00044484	0.988758777	post1203R2	1203	TTT115AGA	F115R	0.44068684	0.995557603	0.442653281	-1.175750979	-1.169327677	TRUE
15	AGG	AGC	676	676.5	0.002715057	0.981307642	R	S	mergedpre1203	1203	198	198.5	0.004773011	0.984574877	post1203R2	1203	AGG15AGC	R15S	1.757978078	1.003329471	1.752144365	0.809121648	0.804326216	TRUE
16	ATG	AGC	533	533.5	0.002141023	0.990061401	M	S	mergedpre1203	1203	24	24.5	0.000589112	0.992533904	post1203R2	1203	ATG16AGC	M16S	0.275154618	1.002497323	0.27446918	-1.865283934	-1.868882318	TRUE
17	AAG	AGC	38	38.5	0.000154509	0.980393455	K	S	mergedpre1203	1203	1	1.5	3.61E-05	0.989648456	post1203R2	1203	AAG17AGC	K17S	0.233437405	1.009440089	0.231254344	-2.112447631	-2.126002918	TRUE
18	ATT	AGC	20	20.5	8.23E-05	0.982617402	I	S	mergedpre1203	1203	0	0.5	1.20E-05	0.991259498	post1203R2	1203	ATT18AGC	I18S	0.14614089	1.008794975	0.14486679	-2.787201195	-2.79983419	TRUE
26	AAG	AGC	289	289.5	0.001161871	0.987195335	K	S	mergedpre1203	1203	172	172.5	0.004147831	0.98440656	post1203R2	1203	AAG26AGC	K26S	3.569957281	0.997175052	3.580070794	1.839988116	1.844069422	TRUE
28	CAT	AGC	282	282.5	0.001133814	0.992898109	H	S	mergedpre1203	1203	9	9.5	0.000228431	0.9902015	post1203R2	1203	CAT28AGC	H28S	0.201471536	0.997284103	0.202020202	-2.307428527	-2.303504986	TRUE
30	TAT	AGC	335	335.5	0.001355167	0.98715722	Y	S	mergedpre1203	1203	17	17.5	0.00042246	0.988521147	post1203R2	1203	TAT30AGC	Y30S	0.311740525	1.001381672	0.311310396	-1.683574341	-1.685566296	TRUE
31	GTT	AGC	1172	1172.5	0.004706265	0.985672484	V	S	mergedpre1203	1203	46	46.5	0.001118111	0.988662595	post1203R2	1203	GTT31AGC	V31S	0.237579275	1.003033574	0.236860741	-2.077889	-2.082258898	TRUE
34	AAG	AGC	379	379.5	0.001523167	0.968663707	K	S	mergedpre1203	1203	16	16.5	0.000396749	0.97567808	post1203R2	1203	AAG34AGC	K34S	0.260476475	1.007241288	0.25860385	-1.95118434	-1.961593667	TRUE
36	AGG	AGC	35	35.5	0.00014331	0.978097814	R	S	mergedpre1203	1203	8	8.5	0.000205304	0.93235834	post1203R2	1203	AGG36AGC	R36S	1.432588818	0.953236299	1.502868512	0.587718792	0.656812997	TRUE
38	TGG	AGC	182	182.5	0.00073244	0.984201359	W	S	mergedpre1203	1203	93	93.5	0.002248245	0.987219871	post1203R2	1203	TGG38AGC	W38S	3.06952539	1.003066966	3.060140044	1.613597678	1.609179753	TRUE
39	TTT	AGC	2154	2154.5	0.008647852	0.974955547	F	S	mergedpre1203	1203	84	84.5	0.002031836	0.980895932	post1203R2	1203	TTT39AGC	F39S	0.234952681	1.00609298	0.233529789	-2.098321503	-2.107085145	TRUE
40	TAT	AGC	21	21.5	8.63E-05	0.983156868	Y	S	mergedpre1203	1203	140	140.5	0.003378378	0.991692315	post1203R2	1203	TAT40AGC	Y40S	39.15021999	1.008681674	38.81325597	5.278477558	5.266006607	TRUE
42	CAT	AGC	477	477.5	0.001917571	0.975669945	H	S	mergedpre1203	1203	14	14.5	0.000348851	0.967989895	post1203R2	1203	CAT42AGC	H42S	0.181923525	0.992128435	0.183366909	-2.447194783	-2.435793583	TRUE
43	CAC	AGC	1149	1149.5	0.00462354	0.986406912	H	S	mergedpre1203	1203	27	27.5	0.000662044	0.990719341	post1203R2	1203	CAC43AGC	H43S	0.143189922	1.004371857	0.142566641	-2.81029165	-2.816585159	TRUE
46	AGC	AGC	246057	246057.5	0.988242264	0.988242264	S	S	mergedpre1203	1203	40825	40825.5	0.982468595	0.982468595	post1203R2	1203	AGC46AGC	S46S	0.994157639	0.994157639	1	0	0.008453464	TRUE
54	GAA	AGC	1934	1934.5	0.007767174	0.987442835	E	S	mergedpre1203	1203	68	68.5	0.001647625	0.987769092	post1203R2	1203	GAA54AGC	E54S	0.212126686	1.000330406	0.212056621	-2.237478565	-2.237955161	TRUE
55	GTA	AGC	209	209.5	0.000840987	0.993880263	V	S	mergedpre1203	1203	9	9.5	0.000228453	0.997414871	post1203R2	1203	GTA55AGC	V55S	0.271648908	1.003556372	0.270686247	-1.885306504	-1.890428163	TRUE
58	CCA	AGC	90	90.5	0.000363436	0.984436493	P	S	mergedpre1203	1203	1	1.5	3.61E-05	0.981293908	post1203R2	1203	CCA58AGC	P58S	0.09929917	0.996807732	0.099617175	-3.32746169	-3.322848854	TRUE
62	GGT	AGC	2243	2243.5	0.009009606	0.988769618	G	S	mergedpre1203	1203	41	41.5	0.00099822	0.997654784	post1203R2	1203	GGT62AGC	G62S	0.110795083	1.008986084	0.109808336	-3.186940513	-3.19984679	TRUE
63	GAA	AGC	523	523.5	0.002122983	0.990086663	E	S	mergedpre1203	1203	125	125.5	0.003036903	0.994035088	post1203R2	1203	GAA63AGC	E63S	1.430488447	1.003987959	1.424806378	0.510765879	0.505023913	TRUE
65	GTA	AGC	18	18.5	7.42E-05	0.99659064	V	S	mergedpre1203	1203	0	0.5	1.20E-05	0.99828063	post1203R2	1203	GTA65AGC	V65S	0.161939239	1.001695772	0.161665092	-2.628919903	-2.631364312	TRUE
66	GTA	AGC	208	208.5	0.000837568	0.991108121	V	S	mergedpre1203	1203	14	14.5	0.000348851	0.997630218	post1203R2	1203	GTA66AGC	V66S	0.416504905	1.006580611	0.413781967	-1.273057323	-1.282520037	TRUE
72	CTG	AGC	60	60.5	0.000242873	0.985662442	L	S	mergedpre1203	1203	0	0.5	1.20E-05	0.990848526	post1203R2	1203	CTG72AGC	L72S	0.049513828	1.005261521	0.049254674	-4.343595562	-4.351166433	TRUE
75	GGA	AGC	25	25.5	0.00010239	0.993063586	G	S	mergedpre1203	1203	170	170.5	0.0041027	0.978307426	post1203R2	1203	GGA75AGC	G75S	40.06938	0.98514077	40.67376077	5.346026486	5.367624691	TRUE
78	GAC	AGC	292	292.5	0.001174322	0.983722097	D	S	mergedpre1203	1203	9	9.5	0.000228459	0.99347089	post1203R2	1203	GAC78AGC	D78S	0.194545314	1.009910108	0.192636267	-2.376048751	-2.390275636	TRUE
79	TGG	AGC	167	167.5	0.000672237	0.994475615	W	S	mergedpre1203	1203	4	4.5	0.000108223	0.990368197	post1203R2	1203	TGG79AGC	W79S	0.160988569	0.995869765	0.161656247	-2.628998836	-2.623027828	TRUE
83	CAG	AGC	204	204.5	0.000820903	0.985358227	Q	S	mergedpre1203	1203	23	23.5	0.00056508	0.986402001	post1203R2	1203	CAG83AGC	Q83S	0.688364681	1.001059284	0.687636279	-0.540282432	-0.541809846	TRUE
84	GGA	AGC	72	72.5	0.000290959	0.987203824	G	S	mergedpre1203	1203	1	1.5	3.61E-05	0.993760219	post1203R2	1203	GGA84AGC	G84S	0.123962814	1.00664138	0.123144962	-3.021570491	-3.0311203	TRUE
89	TGG	AGC	241	241.5	0.000969373	0.982332517	W	S	mergedpre1203	1203	7	7.5	0.00018034	0.980342887	post1203R2	1203	TGG89AGC	W89S	0.186038197	0.997974586	0.186415766	-2.423404217	-2.4204792	TRUE
94	TAT	AGC	115	115.5	0.000463615	0.992002135	Y	S	mergedpre1203	1203	4	4.5	0.000108204	0.987724824	post1203R2	1203	TAT94AGC	Y94S	0.233392437	0.995688204	0.234403136	-2.092936226	-2.086702169	TRUE
95	AGC	AGC	246417	246417.5	0.989374217	0.989374217	S	S	mergedpre1203	1203	41296	41296.5	0.992990767	0.992990767	post1203R2	1203	AGC95AGC	S95S	1.003655391	1.003655391	1	0	-0.005263999	TRUE
99	GAC	AGC	62	62.5	0.000250837	0.963560438	D	S	mergedpre1203	1203	0	0.5	1.20E-05	0.988325959	post1203R2	1203	GAC99AGC	D99S	0.047930365	1.025702095	0.046729323	-4.419528053	-4.456139828	TRUE
100	CCT	AGC	111	111.5	0.000447477	0.994564061	P	S	mergedpre1203	1203	17	17.5	0.000420794	0.993471675	post1203R2	1203	CCT100AGC	P100S	0.940371835	0.998901643	0.941405835	-0.0871113	-0.085525834	TRUE
101	GAC	AGC	21	21.5	8.63E-05	0.77846252	D	S	mergedpre1203	1203	0	0.5	1.20E-05	0.71235693	post1203R2	1203	GAC101AGC	D101S	0.139329659	0.915081859	0.15225923	-2.715398409	-2.587371119	TRUE
108	CAT	AGC	127	127.5	0.000511748	0.993865043	H	S	mergedpre1203	1203	4	4.5	0.000108204	0.995202943	post1203R2	1203	CAT108AGC	H108S	0.211440517	1.001346159	0.211156267	-2.243617025	-2.245557816	TRUE
109	CTG	AGC	132	132.5	0.000531689	0.994247731	L	S	mergedpre1203	1203	3	3.5	8.42E-05	0.990634318	post1203R2	1203	CTG109AGC	L109S	0.158286044	0.996365681	0.158863404	-2.65414127	-2.648888506	TRUE
110	TAT	AGC	98	98.5	0.000395287	0.994809098	Y	S	mergedpre1203	1203	4	4.5	0.000108204	0.995515533	post1203R2	1203	TAT110AGC	Y110S	0.273735981	1.000710121	0.273541733	-1.870167138	-1.871191263	TRUE
111	TAC	AGC	8	8.5	3.41E-05	0.994178977	Y	S	mergedpre1203	1203	38	38.5	0.000925748	0.99166827	post1203R2	1203	TAC111AGC	Y111S	27.13889612	0.997474592	27.20760642	4.765938136	4.769586138	TRUE
112	TTT	AGC	74	74.5	0.000299027	0.979728347	F	S	mergedpre1203	1203	1	1.5	3.61E-05	0.987965278	post1203R2	1203	TTT112AGC	F112S	0.120618009	1.008407363	0.119612384	-3.06356133	-3.075639887	TRUE
15	AGG	AGG	244508	244508.5	0.981307642	0.981307642	R	R	mergedpre1203	1203	40946	40946.5	0.984574877	0.984574877	post1203R2	1203	AGG15AGG	R15R	1.003329471	1.003329471	1	0	-0.004795432	TRUE
17	AAG	AGG	1327	1327.5	0.005327538	0.980393455	K	R	mergedpre1203	1203	78	78.5	0.001887564	0.989648456	post1203R2	1203	AAG17AGG	K17R	0.354303175	1.009440089	0.3509898	-1.510498988	-1.524054275	TRUE
33	AAG	AGG	64	64.5	0.000258849	0.98882936	K	R	mergedpre1203	1203	5	5.5	0.00013225	0.983444744	post1203R2	1203	AAG33AGG	K33R	0.510914374	0.994554554	0.513711763	-0.960968985	-0.953091399	TRUE
34	AAG	AGG	28	28.5	0.000114388	0.968663707	K	R	mergedpre1203	1203	5	5.5	0.00013225	0.97567808	post1203R2	1203	AAG34AGG	K34R	1.156149969	1.007241288	1.147838142	0.198919221	0.188509894	TRUE
36	AGG	AGG	242289	242289.5	0.978097814	0.978097814	R	R	mergedpre1203	1203	38601	38601.5	0.93235834	0.93235834	post1203R2	1203	AGG36AGG	R36R	0.953236299	0.953236299	1	0	0.069094205	TRUE
37	AGA	AGG	20	20.5	8.23E-05	0.998063734	R	R	mergedpre1203	1203	3	3.5	8.42E-05	0.995972396	post1203R2	1203	AGA37AGG	R37R	1.023006754	0.997904604	1.025154859	0.035841858	0.038868047	TRUE
38	TGG	AGG	24	24.5	9.83E-05	0.984201359	W	R	mergedpre1203	1203	2	2.5	6.01E-05	0.987219871	post1203R2	1203	TGG38AGG	W38R	0.611359144	1.003066966	0.609489859	-0.714325877	-0.718743803	TRUE
61	AAG	AGG	21	21.5	8.64E-05	0.998615209	K	R	mergedpre1203	1203	1	1.5	3.61E-05	0.998688674	post1203R2	1203	AAG61AGG	K61R	0.417610875	1.000073567	0.417580155	-1.259874944	-1.259981076	TRUE
77	AGA	AGG	56	56.5	0.000226871	0.994677562	R	R	mergedpre1203	1203	138	138.5	0.003331489	0.986277151	post1203R2	1203	AGA77AGG	R77R	14.68449677	0.991554639	14.80956892	3.888457742	3.900693563	TRUE
90	AGG	AGG	244773	244773.5	0.987320353	0.987320353	R	R	mergedpre1203	1203	40711	40711.5	0.982918467	0.982918467	post1203R2	1203	AGG90AGG	R90R	0.995541583	0.995541583	1	0	0.006446517	TRUE
92	GGG	AGG	118	118.5	0.000475823	0.925155195	G	R	mergedpre1203	1203	2	2.5	6.01E-05	0.984478696	post1203R2	1203	GGG92AGG	G92R	0.126335737	1.064122756	0.118722898	-3.074329886	-3.163994474	TRUE
15	AGG	AGT	109	109.5	0.000439466	0.981307642	R	S	mergedpre1203	1203	60	60.5	0.001454747	0.984574877	post1203R2	1203	AGG15AGT	R15S	3.310259194	1.003329471	3.299274357	1.722148753	1.71735332	TRUE
23	AGT	AGT	245383	245383.5	0.98483912	0.98483912	S	S	mergedpre1203	1203	41044	41044.5	0.986931326	0.986931326	post1203R2	1203	AGT23AGT	S23S	1.002124414	1.002124414	1	0	-0.003061631	TRUE
34	AAG	AGT	52	52.5	0.000210715	0.968663707	K	S	mergedpre1203	1203	3	3.5	8.42E-05	0.97567808	post1203R2	1203	AAG34AGT	K34S	0.399397262	1.007241288	0.396525904	-1.334512979	-1.344922307	TRUE
36	AGG	AGT	81	81.5	0.000329007	0.978097814	R	S	mergedpre1203	1203	11	11.5	0.000277764	0.93235834	post1203R2	1203	AGG36AGT	R36S	0.844250285	0.953236299	0.885667369	-0.175163128	-0.106068923	TRUE
37	AGA	AGT	44	44.5	0.000178578	0.998063734	R	S	mergedpre1203	1203	1	1.5	3.61E-05	0.995972396	post1203R2	1203	AGA37AGT	R37S	0.201974046	0.997904604	0.20239815	-2.30473199	-2.301705801	TRUE
46	AGC	AGT	67	67.5	0.000271101	0.988242264	S	S	mergedpre1203	1203	23	23.5	0.000565529	0.982468595	post1203R2	1203	AGC46AGT	S46S	2.086048676	0.994157639	2.098307748	1.069226286	1.07767975	TRUE
52	AGT	AGT	247646	247646.5	0.994117104	0.994117104	S	S	mergedpre1203	1203	41269	41269.5	0.992627958	0.992627958	post1203R2	1203	AGT52AGT	S52S	0.998502042	0.998502042	1	0	0.002162717	TRUE
90	AGG	AGT	141	141.5	0.000570756	0.987320353	R	S	mergedpre1203	1203	6	6.5	0.000156933	0.982918467	post1203R2	1203	AGG90AGT	R90S	0.274956262	0.995541583	0.276187622	-1.856279432	-1.849832915	TRUE
95	AGC	AGT	121	121.5	0.000487826	0.989374217	S	S	mergedpre1203	1203	57	57.5	0.00138261	0.992990767	post1203R2	1203	AGC95AGT	S95S	2.834226081	1.003655391	2.823903609	1.497690845	1.492426845	TRUE
18	ATT	ATA	24	24.5	9.83E-05	0.982617402	I	I	mergedpre1203	1203	4	4.5	0.000108204	0.991259498	post1203R2	1203	ATT18ATA	I18I	1.100530373	1.008794975	1.090935621	0.125565967	0.112932972	TRUE
20	ACA	ATA	46	46.5	0.000186645	0.987201769	T	I	mergedpre1203	1203	155	155.5	0.003739059	0.990009137	post1203R2	1203	ACA20ATA	T20I	20.03299546	1.002843763	19.97618791	4.320209392	4.316112532	TRUE
24	TTA	ATA	17	17.5	7.02E-05	0.983262683	L	I	mergedpre1203	1203	1	1.5	3.61E-05	0.983108108	post1203R2	1203	TTA24ATA	L24I	0.513432446	0.999842794	0.513513174	-0.961526807	-0.961299989	TRUE
29	ATG	ATA	31	31.5	0.000126406	0.98818806	M	I	mergedpre1203	1203	2	2.5	6.01E-05	0.986185919	post1203R2	1203	ATG29ATA	M29I	0.475558807	0.997973927	0.47652428	-1.069378369	-1.066452399	TRUE
37	AGA	ATA	52	52.5	0.000210682	0.998063734	R	I	mergedpre1203	1203	3	3.5	8.42E-05	0.995972396	post1203R2	1203	AGA37ATA	R37I	0.39945978	0.997904604	0.400298564	-1.320851655	-1.317825466	TRUE
41	AGA	ATA	37	37.5	0.000150507	0.995237961	R	I	mergedpre1203	1203	7	7.5	0.00018034	0.98534433	post1203R2	1203	AGA41ATA	R41I	1.198220641	0.990059029	1.210251717	0.275307141	0.289720692	TRUE
51	ATA	ATA	248478	248478.5	0.997300834	0.997300834	I	I	mergedpre1203	1203	41396	41396.5	0.995467116	0.995467116	post1203R2	1203	ATA51ATA	I51I	0.998161319	0.998161319	1	0	0.002655098	TRUE
57	ATC	ATA	63	63.5	0.00025492	0.995228785	I	I	mergedpre1203	1203	17	17.5	0.000420855	0.992316387	post1203R2	1203	ATC57ATA	I57I	1.650932017	0.997073639	1.655777419	0.727508749	0.731736784	TRUE
66	GTA	ATA	463	463.5	0.001861932	0.991108121	V	I	mergedpre1203	1203	8	8.5	0.000204499	0.997630218	post1203R2	1203	GTA66ATA	V66I	0.109831614	1.006580611	0.10911358	-3.196097432	-3.205560146	TRUE
67	ACA	ATA	69	69.5	0.000278992	0.991435545	T	I	mergedpre1203	1203	6	6.5	0.000156314	0.995202366	post1203R2	1203	ACA67ATA	T67I	0.560280669	1.003799361	0.558160018	-0.841249309	-0.846720242	TRUE
74	ACA	ATA	31	31.5	0.000126456	0.988211514	T	I	mergedpre1203	1203	5	5.5	0.000132294	0.974034252	post1203R2	1203	ACA74ATA	T74I	1.046170111	0.985653616	1.061397325	0.085964818	0.106812177	TRUE
77	AGA	ATA	38	38.5	0.000154594	0.994677562	R	I	mergedpre1203	1203	6	6.5	0.000156351	0.986277151	post1203R2	1203	AGA77ATA	R77I	1.011370704	0.991554639	1.019984844	0.028547715	0.040783536	TRUE
87	ATA	ATA	247682	247682.5	0.99403018	0.99403018	I	I	mergedpre1203	1203	41202	41202.5	0.990730499	0.990730499	post1203R2	1203	ATA87ATA	I87I	0.996680502	0.996680502	1	0	0.004796989	TRUE
91	AAA	ATA	25	25.5	0.000102868	0.977266218	K	I	mergedpre1203	1203	2	2.5	6.04E-05	0.98069167	post1203R2	1203	AAA91ATA	K91I	0.586930693	1.003505138	0.584880606	-0.773785943	-0.778833946	TRUE
93	AGA	ATA	93	93.5	0.000375291	0.998717589	R	I	mergedpre1203	1203	11	11.5	0.000276522	0.99835289	post1203R2	1203	AGA93ATA	R93I	0.736820422	0.999634833	0.737089582	-0.440088127	-0.439561207	TRUE
102	CTA	ATA	53	53.5	0.000216405	0.994019545	L	I	mergedpre1203	1203	8	8.5	0.000205334	0.983851097	post1203R2	1203	CTA102ATA	L102I	0.948841958	0.989770374	0.958648574	-0.060926052	-0.046091817	TRUE
106	CTA	ATA	36	36.5	0.000146523	0.99049609	L	I	mergedpre1203	1203	5	5.5	0.00013225	0.996813985	post1203R2	1203	CTA106ATA	L106I	0.902587812	1.006378516	0.896867131	-0.157033826	-0.166206855	TRUE
15	AGG	ATC	19	19.5	7.83E-05	0.981307642	R	I	mergedpre1203	1203	1	1.5	3.61E-05	0.984574877	post1203R2	1203	AGG15ATC	R15I	0.46086889	1.003329471	0.459339532	-1.122367143	-1.127162575	TRUE
16	ATG	ATC	509	509.5	0.002044707	0.990061401	M	I	mergedpre1203	1203	24	24.5	0.000589112	0.992533904	post1203R2	1203	ATG16ATC	M16I	0.288115778	1.002497323	0.287398052	-1.798877809	-1.802476193	TRUE
17	AAG	ATC	43	43.5	0.000174575	0.980393455	K	I	mergedpre1203	1203	0	0.5	1.20E-05	0.989648456	post1203R2	1203	AAG17ATC	K17I	0.068868506	1.009440089	0.068224462	-3.873567087	-3.887122374	TRUE
18	ATT	ATC	32	32.5	0.000130425	0.982617402	I	I	mergedpre1203	1203	3	3.5	8.42E-05	0.991259498	post1203R2	1203	ATT18ATC	I18I	0.645268236	1.008794975	0.639642595	-0.644662081	-0.657295076	TRUE
19	AAA	ATC	19	19.5	7.91E-05	0.967068262	K	I	mergedpre1203	1203	5	5.5	0.000132828	0.964945541	post1203R2	1203	AAA19ATC	K19I	1.678629837	0.997804994	1.682322545	0.750454335	0.75362454	TRUE
23	AGT	ATC	600	600.5	0.002410088	0.98483912	S	I	mergedpre1203	1203	25	25.5	0.000613158	0.986931326	post1203R2	1203	AGT23ATC	S23I	0.254412941	1.002124414	0.253873608	-1.977817668	-1.980879299	TRUE
26	AAG	ATC	168	168.5	0.000676253	0.987195335	K	I	mergedpre1203	1203	135	135.5	0.003258151	0.98440656	post1203R2	1203	AAG26ATC	K26I	4.817945444	0.997175052	4.831594446	2.272499363	2.276580669	TRUE
27	CAT	ATC	716	716.5	0.002875454	0.988448017	H	I	mergedpre1203	1203	155	155.5	0.003739059	0.991956814	post1203R2	1203	CAT27ATC	H27I	1.300336817	1.003549805	1.295737203	0.373773145	0.368660928	TRUE
29	ATG	ATC	229	229.5	0.000920958	0.98818806	M	I	mergedpre1203	1203	11	11.5	0.000276522	0.986185919	post1203R2	1203	ATG29ATC	M29I	0.300254776	0.997973927	0.30086435	-1.732814928	-1.729888958	TRUE
30	TAT	ATC	45	45.5	0.000183786	0.98715722	Y	I	mergedpre1203	1203	5	5.5	0.000132773	0.988521147	post1203R2	1203	TAT30ATC	Y30I	0.72243542	1.001381672	0.721438628	-0.471051423	-0.473043379	TRUE
31	GTT	ATC	28	28.5	0.000114395	0.985672484	V	I	mergedpre1203	1203	0	0.5	1.20E-05	0.988662595	post1203R2	1203	GTT31ATC	V31I	0.105097793	1.003033574	0.104779935	-3.254565618	-3.258935516	TRUE
39	TTT	ATC	128	128.5	0.00051578	0.974955547	F	I	mergedpre1203	1203	10	10.5	0.000252477	0.980895932	post1203R2	1203	TTT39ATC	F39I	0.489504137	1.00609298	0.486539661	-1.039370683	-1.048134324	TRUE
40	TAT	ATC	332	332.5	0.001334527	0.983156868	Y	I	mergedpre1203	1203	17	17.5	0.000420794	0.991692315	post1203R2	1203	TAT40ATC	Y40I	0.315313628	1.008681674	0.312599739	-1.677611521	-1.690082472	TRUE
42	CAT	ATC	273	273.5	0.001098336	0.975669945	H	I	mergedpre1203	1203	12	12.5	0.000300734	0.967989895	post1203R2	1203	CAT42ATC	H42I	0.273808495	0.992128435	0.275980897	-1.857359688	-1.845958488	TRUE
44	TAT	ATC	178	178.5	0.000716951	0.956535098	Y	I	mergedpre1203	1203	5	5.5	0.000132301	0.977448764	post1203R2	1203	TAT44ATC	Y44I	0.184532266	1.021863981	0.180583981	-2.469258173	-2.500461347	TRUE
46	AGC	ATC	19	19.5	7.83E-05	0.988242264	S	I	mergedpre1203	1203	2	2.5	6.02E-05	0.982468595	post1203R2	1203	AGC46ATC	S46I	0.768184864	0.994157639	0.772699253	-0.372021093	-0.363567628	TRUE
48	CAT	ATC	473	473.5	0.001902271	0.994377554	H	I	mergedpre1203	1203	14	14.5	0.000348851	0.990003609	post1203R2	1203	CAT48ATC	H48I	0.183386691	0.995601324	0.184196913	-2.440679211	-2.434319265	TRUE
49	CCA	ATC	123	123.5	0.000496454	0.988195639	P	I	mergedpre1203	1203	0	0.5	1.20E-05	0.996426853	post1203R2	1203	CCA49ATC	P49I	0.024233438	1.008329538	0.024033253	-5.378824283	-5.390791495	TRUE
50	AAA	ATC	16	16.5	6.63E-05	0.987911554	K	I	mergedpre1203	1203	0	0.5	1.20E-05	0.99091631	post1203R2	1203	AAA50ATC	K50I	0.181472553	1.003041523	0.180922274	-2.466558062	-2.470939393	TRUE
55	GTA	ATC	114	114.5	0.000459633	0.993880263	V	I	mergedpre1203	1203	5	5.5	0.000132262	0.997414871	post1203R2	1203	GTA55ATC	V55I	0.287756796	1.003556372	0.286737052	-1.802199753	-1.807321412	TRUE
57	ATC	ATC	247909	247909.5	0.995228785	0.995228785	I	I	mergedpre1203	1203	41262	41262.5	0.992316387	0.992316387	post1203R2	1203	ATC57ATC	I57I	0.997073639	0.997073639	1	0	0.004228036	TRUE
59	CTA	ATC	595	595.5	0.002392162	0.973039472	L	I	mergedpre1203	1203	12	12.5	0.000300842	0.97912154	post1203R2	1203	CTA59ATC	L59I	0.125761705	1.006250588	0.124980503	-3.000225044	-3.00921467	TRUE
64	TTG	ATC	137	137.5	0.000551868	0.996975766	L	I	mergedpre1203	1203	5	5.5	0.000132253	0.998641402	post1203R2	1203	TTG64ATC	L64I	0.239646043	1.001670689	0.239246337	-2.063431258	-2.065839542	TRUE
67	ACA	ATC	209	209.5	0.000840991	0.991435545	T	I	mergedpre1203	1203	8	8.5	0.00020441	0.995202366	post1203R2	1203	ACA67ATC	T67I	0.243059156	1.003799361	0.242139182	-2.046091547	-2.05156248	TRUE
72	CTG	ATC	222	222.5	0.000893212	0.985662442	L	I	mergedpre1203	1203	1	1.5	3.61E-05	0.990848526	post1203R2	1203	CTG72ATC	L72I	0.040389932	1.005261521	0.040178532	-4.63743135	-4.645002221	TRUE
74	ACA	ATC	624	624.5	0.002507035	0.988211514	T	I	mergedpre1203	1203	107	107.5	0.002585751	0.974034252	post1203R2	1203	ACA74ATC	T74I	1.031397784	0.985653616	1.046409984	0.06544821	0.08629557	TRUE
75	GGA	ATC	192	192.5	0.000772943	0.993063586	G	I	mergedpre1203	1203	183	183.5	0.004415516	0.978307426	post1203R2	1203	GGA75ATC	G75I	5.712599196	0.98514077	5.798764371	2.535745516	2.557343721	TRUE
76	GAA	ATC	764	764.5	0.003069209	0.989511697	E	I	mergedpre1203	1203	650	650.5	0.01564981	0.971046047	post1203R2	1203	GAA76ATC	E76I	5.09897215	0.981338624	5.195935453	2.377383509	2.40456056	TRUE
78	GAC	ATC	269	269.5	0.001081982	0.983722097	D	I	mergedpre1203	1203	6	6.5	0.000156314	0.99347089	post1203R2	1203	GAC78ATC	D78I	0.144469984	1.009910108	0.14305232	-2.805385195	-2.819612079	TRUE
79	TGG	ATC	204	204.5	0.000820731	0.994475615	W	I	mergedpre1203	1203	9	9.5	0.00022847	0.990368197	post1203R2	1203	TGG79ATC	W79I	0.278373333	0.995869765	0.279527849	-1.838936072	-1.832965063	TRUE
81	TTG	ATC	63	63.5	0.000255084	0.96713037	L	I	mergedpre1203	1203	10	10.5	0.000252495	0.991379103	post1203R2	1203	TTG81ATC	L81I	0.989851542	1.025072869	0.965640172	-0.050442399	-0.086168869	TRUE
82	GGT	ATC	368	368.5	0.001479201	0.988621995	G	I	mergedpre1203	1203	162	162.5	0.003907377	0.979573435	post1203R2	1203	GGT82ATC	G82I	2.641545991	0.9908473	2.665946599	1.414647883	1.427913237	TRUE
85	GTC	ATC	34	34.5	0.00013846	0.987002849	V	I	mergedpre1203	1203	1	1.5	3.61E-05	0.987821006	post1203R2	1203	GTC85ATC	V85I	0.260495293	1.00082893	0.26027954	-1.941866187	-1.943061585	TRUE
89	TGG	ATC	796	796.5	0.003197126	0.982332517	W	I	mergedpre1203	1203	24	24.5	0.000589112	0.980342887	post1203R2	1203	TGG89ATC	W89I	0.184263068	0.997974586	0.184637034	-2.437236141	-2.434311124	TRUE
95	AGC	ATC	185	185.5	0.000744788	0.989374217	S	I	mergedpre1203	1203	4	4.5	0.000108204	0.992990767	post1203R2	1203	AGC95ATC	S95I	0.145281904	1.003655391	0.144752776	-2.788337078	-2.793601077	TRUE
96	ACA	ATC	82	82.5	0.000331235	0.99779779	T	I	mergedpre1203	1203	4	4.5	0.000108204	0.994313263	post1203R2	1203	ACA96ATC	T96I	0.326669406	0.996507783	0.327814205	-1.609049724	-1.604002702	TRUE
102	CTA	ATC	75	75.5	0.000305394	0.994019545	L	I	mergedpre1203	1203	95	95.5	0.002306986	0.983851097	post1203R2	1203	CTA102ATC	L102I	7.554142224	0.989770374	7.632216952	2.932102182	2.946936417	TRUE
103	GCA	ATC	676	676.5	0.002715079	0.985276766	A	I	mergedpre1203	1203	11	11.5	0.000276522	0.994096855	post1203R2	1203	GCA103ATC	A103I	0.101846779	1.00895189	0.100943147	-3.308385125	-3.321242509	TRUE
105	CAA	ATC	250	250.5	0.001005503	0.990982583	Q	I	mergedpre1203	1203	9	9.5	0.000228431	0.996044532	post1203R2	1203	CAA105ATC	Q105I	0.227181062	1.00510801	0.226026516	-2.145436065	-2.152786608	TRUE
106	CTA	ATC	195	195.5	0.0007848	0.99049609	L	I	mergedpre1203	1203	2	2.5	6.01E-05	0.996813985	post1203R2	1203	CTA106ATC	L106I	0.076597199	1.006378516	0.076111719	-3.715737589	-3.724910617	TRUE
107	ATT	ATC	39	39.5	0.000158596	0.991293263	I	I	mergedpre1203	1203	3	3.5	8.42E-05	0.995395306	post1203R2	1203	ATT107ATC	I107I	0.530648447	1.004138073	0.528461634	-0.920129359	-0.926087018	TRUE
109	CTG	ATC	11	11.5	4.61E-05	0.994247731	L	I	mergedpre1203	1203	98	98.5	0.002368472	0.990634318	post1203R2	1203	CTG109ATC	L109I	51.32498714	0.996365681	51.51219889	5.68684222	5.692094985	TRUE
110	TAT	ATC	30	30.5	0.000122399	0.994809098	Y	I	mergedpre1203	1203	9	9.5	0.000228431	0.995515533	post1203R2	1203	TAT110ATC	Y110I	1.866291033	1.000710121	1.864966681	0.899149856	0.898125731	TRUE
112	TTT	ATC	298	298.5	0.001198117	0.979728347	F	I	mergedpre1203	1203	15	15.5	0.000372704	0.987965278	post1203R2	1203	TTT112ATC	F112I	0.311074585	1.008407363	0.308481073	-1.696746121	-1.708824678	TRUE
113	GAC	ATC	100	100.5	0.000403287	0.971936421	D	I	mergedpre1203	1203	5	5.5	0.00013225	0.978611619	post1203R2	1203	GAC113ATC	D113I	0.32792922	1.006867937	0.325692385	-1.618418105	-1.628292573	TRUE
15	AGG	ATG	179	179.5	0.000720403	0.981307642	R	M	mergedpre1203	1203	3	3.5	8.42E-05	0.984574877	post1203R2	1203	AGG15ATG	R15M	0.116821919	1.003329471	0.116434255	-3.102412537	-3.107207969	TRUE
16	ATG	ATG	246703	246703.5	0.990061401	0.990061401	M	M	mergedpre1203	1203	41277	41277.5	0.992533904	0.992533904	post1203R2	1203	ATG16ATG	M16M	1.002497323	1.002497323	1	0	-0.003598383	TRUE
29	ATG	ATG	246253	246253.5	0.98818806	0.98818806	M	M	mergedpre1203	1203	41013	41013.5	0.986185919	0.986185919	post1203R2	1203	ATG29ATG	M29M	0.997973927	0.997973927	1	0	0.00292597	TRUE
34	AAG	ATG	49	49.5	0.000198674	0.968663707	K	M	mergedpre1203	1203	4	4.5	0.000108204	0.97567808	post1203R2	1203	AAG34ATG	K34M	0.54463263	1.007241288	0.540717141	-0.887054002	-0.89746333	TRUE
36	AGG	ATG	46	46.5	0.000187716	0.978097814	R	M	mergedpre1203	1203	7	7.5	0.000181151	0.93235834	post1203R2	1203	AGG36ATG	R36M	0.965026623	0.953236299	1.012368732	0.017734854	0.086829059	TRUE
51	ATA	ATG	21	21.5	8.63E-05	0.997300834	I	M	mergedpre1203	1203	3	3.5	8.42E-05	0.995467116	post1203R2	1203	ATA51ATG	I51M	0.975338827	0.998161319	0.977135467	-0.033369508	-0.03071441	TRUE
72	CTG	ATG	35	35.5	0.000142512	0.985662442	L	M	mergedpre1203	1203	6	6.5	0.000156333	0.990848526	post1203R2	1203	CTG72ATG	L72M	1.096975378	1.005261521	1.091233828	0.125960274	0.118389403	TRUE
87	ATA	ATG	62	62.5	0.000250833	0.99403018	I	M	mergedpre1203	1203	12	12.5	0.000300567	0.990730499	post1203R2	1203	ATA87ATG	I87M	1.19827835	0.996680502	1.20226928	0.265760062	0.270557051	TRUE
90	AGG	ATG	579	579.5	0.002337476	0.987320353	R	M	mergedpre1203	1203	75	75.5	0.001822835	0.982918467	post1203R2	1203	AGG90ATG	R90M	0.779830488	0.995541583	0.783322868	-0.352321019	-0.345874502	TRUE
92	GGG	ATG	49	49.5	0.000198762	0.925155195	G	M	mergedpre1203	1203	0	0.5	1.20E-05	0.984478696	post1203R2	1203	GGG92ATG	G92M	0.06048802	1.064122756	0.056843084	-4.136871352	-4.226535941	TRUE
109	CTG	ATG	94	94.5	0.000379204	0.994247731	L	M	mergedpre1203	1203	13	13.5	0.000324613	0.990634318	post1203R2	1203	CTG109ATG	L109M	0.856036769	0.996365681	0.859159227	-0.219002565	-0.213749801	TRUE
112	TTT	ATG	16	16.5	6.62E-05	0.979728347	F	M	mergedpre1203	1203	0	0.5	1.20E-05	0.987965278	post1203R2	1203	TTT112ATG	F112M	0.181536195	1.008407363	0.180022679	-2.473749429	-2.485827987	TRUE
115	TTT	ATG	515	515.5	0.002069018	0.993170835	F	M	mergedpre1203	1203	99	99.5	0.002392517	0.988758777	post1203R2	1203	TTT115ATG	F115M	1.156353858	0.995557603	1.161513763	0.216006248	0.22242955	TRUE
18	ATT	ATT	244854	244854.5	0.982617402	0.982617402	I	I	mergedpre1203	1203	41224	41224.5	0.991259498	0.991259498	post1203R2	1203	ATT18ATT	I18I	1.008794975	1.008794975	1	0	-0.012632995	TRUE
23	AGT	ATT	62	62.5	0.000250842	0.98483912	S	I	mergedpre1203	1203	1	1.5	3.61E-05	0.986931326	post1203R2	1203	AGT23ATT	S23I	0.143788208	1.002124414	0.14348339	-2.801044359	-2.80410599	TRUE
29	ATG	ATT	24	24.5	9.83E-05	0.98818806	M	I	mergedpre1203	1203	5	5.5	0.00013225	0.986185919	post1203R2	1203	ATG29ATT	M29I	1.345152055	0.997973927	1.347882964	0.430695234	0.433621204	TRUE
39	TTT	ATT	22	22.5	9.03E-05	0.974955547	F	I	mergedpre1203	1203	2	2.5	6.01E-05	0.980895932	post1203R2	1203	TTT39ATT	F39I	0.665622028	1.00609298	0.661590967	-0.595988558	-0.604752199	TRUE
87	ATA	ATT	132	132.5	0.000531765	0.99403018	I	I	mergedpre1203	1203	16	16.5	0.000396749	0.990730499	post1203R2	1203	ATA87ATT	I87I	0.74609784	0.996680502	0.748582759	-0.417766274	-0.412969284	TRUE
107	ATT	ATT	246891	246891.5	0.991293263	0.991293263	I	I	mergedpre1203	1203	41396	41396.5	0.995395306	0.995395306	post1203R2	1203	ATT107ATT	I107I	1.004138073	1.004138073	1	0	-0.005957659	TRUE
115	TTT	ATT	28	28.5	0.000114388	0.993170835	F	I	mergedpre1203	1203	0	0.5	1.20E-05	0.988758777	post1203R2	1203	TTT115ATT	F115I	0.105104543	0.995557603	0.105573542	-3.243679769	-3.237256467	TRUE
12	CAA	CAA	247661	247661.5	0.99391	0.99391	Q	Q	mergedpre1203	1203	41001	41001.5	0.985897374	0.985897374	post1203R2	1203	CAA12CAA	Q12Q	0.991938278	0.991938278	1	0	0.011677741	TRUE
19	AAA	CAA	183	183.5	0.000744621	0.967068262	K	Q	mergedpre1203	1203	24	24.5	0.000591687	0.964945541	post1203R2	1203	AAA19CAA	K19Q	0.794615214	0.997804994	0.796363236	-0.328501474	-0.325331268	TRUE
27	CAT	CAA	215	215.5	0.000864844	0.988448017	H	Q	mergedpre1203	1203	20	20.5	0.000492931	0.991956814	post1203R2	1203	CAT27CAA	H27Q	0.569965078	1.003549805	0.56794897	-0.816166785	-0.821279002	TRUE
49	CCA	CAA	569	569.5	0.002289318	0.988195639	P	Q	mergedpre1203	1203	16	16.5	0.000397016	0.996426853	post1203R2	1203	CCA49CAA	P49Q	0.173421209	1.008329538	0.171988623	-2.539614963	-2.551582175	TRUE
56	CAC	CAA	17	17.5	7.03E-05	0.996332445	H	Q	mergedpre1203	1203	2	2.5	6.01E-05	0.997390007	post1203R2	1203	CAC56CAA	H56Q	0.855940096	1.001061456	0.855032516	-0.225948809	-0.227479354	TRUE
58	CCA	CAA	55	55.5	0.000222881	0.984436493	P	Q	mergedpre1203	1203	6	6.5	0.000156385	0.981293908	post1203R2	1203	CCA58CAA	P58Q	0.701654498	0.996807732	0.70390154	-0.506554452	-0.501941616	TRUE
88	GAA	CAA	36	36.5	0.000146489	0.990321713	E	Q	mergedpre1203	1203	3	3.5	8.42E-05	0.995491488	post1203R2	1203	GAA88CAA	E88Q	0.574507794	1.005220298	0.571524267	-0.807113338	-0.814625047	TRUE
97	CAA	CAA	247078	247078.5	0.992083919	0.992083919	Q	Q	mergedpre1203	1203	40888	40888.5	0.983180244	0.983180244	post1203R2	1203	CAA97CAA	Q97Q	0.991025281	0.991025281	1	0	0.013006234	TRUE
102	CTA	CAA	41	41.5	0.000167865	0.994019545	L	Q	mergedpre1203	1203	0	0.5	1.21E-05	0.983851097	post1203R2	1203	CTA102CAA	L102Q	0.071953288	0.989770374	0.072696951	-3.781961338	-3.767127103	TRUE
105	CAA	CAA	246882	246882.5	0.990982583	0.990982583	Q	Q	mergedpre1203	1203	41423	41423.5	0.996044532	0.996044532	post1203R2	1203	CAA105CAA	Q105Q	1.00510801	1.00510801	1	0	-0.007350543	TRUE
106	CTA	CAA	21	21.5	8.63E-05	0.99049609	L	Q	mergedpre1203	1203	6	6.5	0.000156295	0.996813985	post1203R2	1203	CTA106CAA	L106Q	1.810900282	1.006378516	1.799422637	0.847534077	0.838361049	TRUE
14	GAC	CAC	296	296.5	0.001189865	0.98966443	D	H	mergedpre1203	1203	15	15.5	0.000372704	0.992173223	post1203R2	1203	GAC14CAC	D14H	0.313231976	1.002534994	0.312439942	-1.678349196	-1.68200179	TRUE
19	AAA	CAC	646	646.5	0.00262342	0.967068262	K	H	mergedpre1203	1203	14	14.5	0.000350182	0.964945541	post1203R2	1203	AAA19CAC	K19H	0.133483115	0.997804994	0.133776756	-2.90210063	-2.898930424	TRUE
20	ACA	CAC	27	27.5	0.000110381	0.987201769	T	H	mergedpre1203	1203	1	1.5	3.61E-05	0.990009137	post1203R2	1203	ACA20CAC	T20H	0.326758593	1.002843763	0.325832004	-1.617799779	-1.62189664	TRUE
22	AAA	CAC	261	261.5	0.001049649	0.988144791	K	H	mergedpre1203	1203	6	6.5	0.000156295	0.991331634	post1203R2	1203	AAA22CAC	K22H	0.148902298	1.003225077	0.14842362	-2.752207394	-2.75685271	TRUE
25	GTA	CAC	23	23.5	9.63E-05	0.995000574	V	H	mergedpre1203	1203	1	1.5	3.64E-05	0.992320757	post1203R2	1203	GTA25CAC	V25H	0.377771984	0.997306718	0.378792179	-1.400521553	-1.396630727	TRUE
27	CAT	CAC	449	449.5	0.001803931	0.988448017	H	H	mergedpre1203	1203	41	41.5	0.000997884	0.991956814	post1203R2	1203	CAT27CAC	H27H	0.553171837	1.003549805	0.551215131	-0.859312605	-0.864424822	TRUE
28	CAT	CAC	481	481.5	0.001932501	0.992898109	H	H	mergedpre1203	1203	21	21.5	0.000516976	0.9902015	post1203R2	1203	CAT28CAC	H28H	0.267516585	0.997284103	0.268245111	-1.898376216	-1.894452675	TRUE
30	TAT	CAC	147	147.5	0.000595789	0.98715722	Y	H	mergedpre1203	1203	3	3.5	8.45E-05	0.988521147	post1203R2	1203	TAT30CAC	Y30H	0.14181552	1.001381672	0.141619848	-2.819904624	-2.821896579	TRUE
31	GTT	CAC	317	317.5	0.001274404	0.985672484	V	H	mergedpre1203	1203	9	9.5	0.000228431	0.988662595	post1203R2	1203	GTT31CAC	V31H	0.179245527	1.003033574	0.178703417	-2.484360872	-2.48873077	TRUE
33	AAG	CAC	22	22.5	9.03E-05	0.98882936	K	H	mergedpre1203	1203	160	160.5	0.003859286	0.983444744	post1203R2	1203	AAG33CAC	K33H	42.7403097	0.994554554	42.97432405	5.425403043	5.433280628	TRUE
36	AGG	CAC	436	436.5	0.001762106	0.978097814	R	H	mergedpre1203	1203	23	23.5	0.000567605	0.93235834	post1203R2	1203	AGG36CAC	R36H	0.322117707	0.953236299	0.337920101	-1.565245922	-1.496151717	TRUE
38	TGG	CAC	206	206.5	0.000828761	0.984201359	W	H	mergedpre1203	1203	2	2.5	6.01E-05	0.987219871	post1203R2	1203	TGG38CAC	W38H	0.072534136	1.003066966	0.072312356	-3.789614005	-3.79403193	TRUE
42	CAT	CAC	38	38.5	0.00015461	0.975669945	H	H	mergedpre1203	1203	3	3.5	8.42E-05	0.967989895	post1203R2	1203	CAT42CAC	H42H	0.544629988	0.992128435	0.548951092	-0.865250474	-0.853849274	TRUE
43	CAC	CAC	245239	245239.5	0.986406912	0.986406912	H	H	mergedpre1203	1203	41152	41152.5	0.990719341	0.990719341	post1203R2	1203	CAC43CAC	H43H	1.004371857	1.004371857	1	0	-0.006293509	TRUE
46	AGC	CAC	81	81.5	0.000327329	0.988242264	S	H	mergedpre1203	1203	1	1.5	3.61E-05	0.982468595	post1203R2	1203	AGC46CAC	S46H	0.1102793	0.994157639	0.110927377	-3.172312622	-3.163859158	TRUE
48	CAT	CAC	54	54.5	0.000218952	0.994377554	H	H	mergedpre1203	1203	6	6.5	0.000156382	0.990003609	post1203R2	1203	CAT48CAC	H48H	0.714227633	0.995601324	0.717383169	-0.479184197	-0.472824251	TRUE
49	CCA	CAC	348	348.5	0.001400926	0.988195639	P	H	mergedpre1203	1203	18	18.5	0.00044514	0.996426853	post1203R2	1203	CCA49CAC	P49H	0.317746619	1.008329538	0.3151218	-1.666018531	-1.677985743	TRUE
50	AAA	CAC	21	21.5	8.64E-05	0.987911554	K	H	mergedpre1203	1203	0	0.5	1.20E-05	0.99091631	post1203R2	1203	AAA50CAC	K50H	0.139269634	1.003041523	0.138847326	-2.848428697	-2.852810028	TRUE
55	GTA	CAC	396	396.5	0.001591654	0.993880263	V	H	mergedpre1203	1203	13	13.5	0.000324644	0.997414871	post1203R2	1203	GTA55CAC	V55H	0.203966556	1.003556372	0.203243746	-2.298717137	-2.303838796	TRUE
56	CAC	CAC	248162	248162.5	0.996332445	0.996332445	H	H	mergedpre1203	1203	41462	41462.5	0.997390007	0.997390007	post1203R2	1203	CAC56CAC	H56H	1.001061456	1.001061456	1	0	-0.001530545	TRUE
58	CCA	CAC	1311	1311.5	0.005266814	0.984436493	P	H	mergedpre1203	1203	253	253.5	0.006099028	0.981293908	post1203R2	1203	CCA58CAC	P58H	1.158010798	0.996807732	1.161719317	0.216261541	0.220874377	TRUE
64	TTG	CAC	171	171.5	0.000688329	0.996975766	L	H	mergedpre1203	1203	5	5.5	0.000132253	0.998641402	post1203R2	1203	TTG64CAC	L64H	0.19213604	1.001670689	0.191815576	-2.382208216	-2.3846165	TRUE
74	ACA	CAC	24	24.5	9.84E-05	0.988211514	T	H	mergedpre1203	1203	204	204.5	0.00491894	0.974034252	post1203R2	1203	ACA74CAC	T74H	50.01236595	0.985653616	50.74030588	5.665060311	5.685907671	TRUE
75	GGA	CAC	422	422.5	0.00169646	0.993063586	G	H	mergedpre1203	1203	7	7.5	0.000180471	0.978307426	post1203R2	1203	GGA75CAC	G75H	0.106380731	0.98514077	0.107985309	-3.211093036	-3.189494832	TRUE
76	GAA	CAC	316	316.5	0.00127064	0.989511697	E	H	mergedpre1203	1203	12	12.5	0.000300727	0.971046047	post1203R2	1203	GAA76CAC	E76H	0.236673224	0.981338624	0.24117386	-2.051854546	-2.024677495	TRUE
78	GAC	CAC	20	20.5	8.23E-05	0.983722097	D	H	mergedpre1203	1203	114	114.5	0.002753529	0.99347089	post1203R2	1203	GAC78CAC	D78H	33.45604999	1.009910108	33.12775041	5.049968333	5.035741449	TRUE
79	TGG	CAC	18	18.5	7.42E-05	0.994475615	W	H	mergedpre1203	1203	19	19.5	0.000468964	0.990368197	post1203R2	1203	TGG79CAC	W79H	6.31626321	0.995869765	6.342459056	2.665042301	2.671013309	TRUE
82	GGT	CAC	379	379.5	0.001523356	0.988621995	G	H	mergedpre1203	1203	13	13.5	0.000324613	0.979573435	post1203R2	1203	GGT82CAC	G82H	0.2130906	0.9908473	0.21505897	-2.21719579	-2.203930435	TRUE
83	CAG	CAC	466	466.5	0.001872622	0.985358227	Q	H	mergedpre1203	1203	11	11.5	0.000276529	0.986402001	post1203R2	1203	CAG83CAC	Q83H	0.147669302	1.001059284	0.147513044	-2.761085565	-2.76261298	TRUE
85	GTC	CAC	264	264.5	0.001061524	0.987002849	V	H	mergedpre1203	1203	5	5.5	0.00013225	0.987821006	post1203R2	1203	GTC85CAC	V85H	0.124584706	1.00082893	0.124481519	-3.005996524	-3.007191923	TRUE
86	TCC	CAC	332	332.5	0.001341705	0.988679238	S	H	mergedpre1203	1203	12	12.5	0.000302554	0.989797894	post1203R2	1203	TCC86CAC	S86H	0.225499304	1.001131466	0.225244448	-2.150436549	-2.152067986	TRUE
88	GAA	CAC	1803	1803.5	0.007238146	0.990321713	E	H	mergedpre1203	1203	48	48.5	0.001166202	0.995491488	post1203R2	1203	GAA88CAC	E88H	0.161118844	1.005220298	0.160282123	-2.641314567	-2.648826276	TRUE
89	TGG	CAC	6	6.5	2.61E-05	0.982332517	W	H	mergedpre1203	1203	30	30.5	0.000733385	0.980342887	post1203R2	1203	TGG89CAC	W89H	28.10894045	0.997974586	28.16598823	4.815882186	4.818807203	TRUE
96	ACA	CAC	243	243.5	0.000977645	0.99779779	T	H	mergedpre1203	1203	7	7.5	0.00018034	0.994313263	post1203R2	1203	ACA96CAC	T96H	0.184464244	0.996507783	0.185110691	-2.433539878	-2.428492856	TRUE
97	CAA	CAC	394	394.5	0.001584019	0.992083919	Q	H	mergedpre1203	1203	15	15.5	0.000372704	0.983180244	post1203R2	1203	CAA97CAC	Q97H	0.235289855	0.991025281	0.237420638	-2.074482746	-2.061476512	TRUE
99	GAC	CAC	42	42.5	0.000170569	0.963560438	D	H	mergedpre1203	1203	3	3.5	8.42E-05	0.988325959	post1203R2	1203	GAC99CAC	D99H	0.493400811	1.025702095	0.481037149	-1.055779782	-1.092391557	TRUE
100	CCT	CAC	189	189.5	0.00076051	0.994564061	P	H	mergedpre1203	1203	11	11.5	0.000276522	0.993471675	post1203R2	1203	CCT100CAC	P100H	0.363600991	0.998901643	0.364000794	-1.457986499	-1.456401034	TRUE
101	GAC	CAC	20	20.5	8.23E-05	0.77846252	D	H	mergedpre1203	1203	5	5.5	0.00013225	0.71235693	post1203R2	1203	GAC101CAC	D101H	1.607388506	0.915081859	1.756551603	0.81274596	0.940773249	TRUE
104	GAC	CAC	30	30.5	0.000122405	0.994523863	D	H	mergedpre1203	1203	1	1.5	3.61E-05	0.994024719	post1203R2	1203	GAC104CAC	D104H	0.294660976	0.999498107	0.294808938	-1.76214783	-1.76142357	TRUE
108	CAT	CAC	123	123.5	0.000495693	0.993865043	H	H	mergedpre1203	1203	54	54.5	0.001310474	0.995202943	post1203R2	1203	CAT108CAC	H108H	2.643719829	1.001346159	2.640165747	1.400628503	1.398687713	TRUE
111	TAC	CAC	17	17.5	7.02E-05	0.994178977	Y	H	mergedpre1203	1203	2	2.5	6.01E-05	0.99166827	post1203R2	1203	TAC111CAC	Y111H	0.855957763	0.997474592	0.858124878	-0.220740485	-0.217092484	TRUE
112	TTT	CAC	104	104.5	0.000419441	0.979728347	F	H	mergedpre1203	1203	4	4.5	0.000108204	0.987965278	post1203R2	1203	TTT112CAC	F112H	0.257972487	1.008407363	0.255821702	-1.966789441	-1.978867998	TRUE
113	GAC	CAC	3154	3154.5	0.012658406	0.971936421	D	H	mergedpre1203	1203	251	251.5	0.006047418	0.978611619	post1203R2	1203	GAC113CAC	D113H	0.477739275	1.006867937	0.474480572	-1.075579078	-1.085453546	TRUE
114	TGT	CAC	52	52.5	0.000210703	0.979634059	C	H	mergedpre1203	1203	0	0.5	1.20E-05	0.984382514	post1203R2	1203	TGT114CAC	C114H	0.057059958	1.004847172	0.056784712	-4.138353608	-4.145329706	TRUE
115	TTT	CAC	132	132.5	0.000531804	0.993170835	F	H	mergedpre1203	1203	53	53.5	0.001286429	0.988758777	post1203R2	1203	TTT115CAC	F115H	2.418990964	0.995557603	2.429785034	1.280828682	1.287251984	TRUE
12	CAA	CAG	65	65.5	0.000262863	0.99391	Q	Q	mergedpre1203	1203	9	9.5	0.000228431	0.985897374	post1203R2	1203	CAA12CAG	Q12Q	0.86901187	0.991938278	0.876074539	-0.19087447	-0.179196729	TRUE
15	AGG	CAG	368	368.5	0.001478934	0.981307642	R	Q	mergedpre1203	1203	153	153.5	0.003690969	0.984574877	post1203R2	1203	AGG15CAG	R15Q	2.495695711	1.003329471	2.487413939	1.314646611	1.309851179	TRUE
18	ATT	CAG	256	256.5	0.001029352	0.982617402	I	Q	mergedpre1203	1203	6	6.5	0.000156295	0.991259498	post1203R2	1203	ATT18CAG	I18Q	0.15183839	1.008794975	0.150514618	-2.732024488	-2.744657483	TRUE
19	AAA	CAG	260	260.5	0.001057078	0.967068262	K	Q	mergedpre1203	1203	7	7.5	0.000181129	0.964945541	post1203R2	1203	AAA19CAG	K19Q	0.171348535	0.997804994	0.171725474	-2.541824032	-2.538653826	TRUE
23	AGT	CAG	151	151.5	0.000608041	0.98483912	S	Q	mergedpre1203	1203	2	2.5	6.01E-05	0.986931326	post1203R2	1203	AGT23CAG	S23Q	0.09886428	1.002124414	0.098654696	-3.341468463	-3.344530094	TRUE
24	TTA	CAG	32	32.5	0.000130462	0.983262683	L	Q	mergedpre1203	1203	167	167.5	0.004027604	0.983108108	post1203R2	1203	TTA24CAG	L24Q	30.87177144	0.999842794	30.87662544	4.948443181	4.948669999	TRUE
26	AAG	CAG	25	25.5	0.000102341	0.987195335	K	Q	mergedpre1203	1203	1	1.5	3.61E-05	0.98440656	post1203R2	1203	AAG26CAG	K26Q	0.352430565	0.997175052	0.353428984	-1.500507738	-1.496426433	TRUE
33	AAG	CAG	1208	1208.5	0.004849908	0.98882936	K	Q	mergedpre1203	1203	148	148.5	0.003570742	0.983444744	post1203R2	1203	AAG33CAG	K33Q	0.736249385	0.994554554	0.740280543	-0.433855985	-0.4259784	TRUE
34	AAG	CAG	210	210.5	0.000844866	0.968663707	K	Q	mergedpre1203	1203	20	20.5	0.000492931	0.97567808	post1203R2	1203	AAG34CAG	K34Q	0.583442556	1.007241288	0.579248054	-0.787746802	-0.798156129	TRUE
38	TGG	CAG	406	406.5	0.001631436	0.984201359	W	Q	mergedpre1203	1203	15	15.5	0.000372704	0.987219871	post1203R2	1203	TGG38CAG	W38Q	0.228451301	1.003066966	0.227752791	-2.13445936	-2.138877285	TRUE
39	TTT	CAG	27	27.5	0.000110381	0.974955547	F	Q	mergedpre1203	1203	171	171.5	0.004123786	0.980895932	post1203R2	1203	TTT39CAG	F39Q	37.35954908	1.00609298	37.13329664	5.214641496	5.205877855	TRUE
40	TAT	CAG	1568	1568.5	0.006295354	0.983156868	Y	Q	mergedpre1203	1203	62	62.5	0.001502837	0.991692315	post1203R2	1203	TAT40CAG	Y40Q	0.238721666	1.008681674	0.236667	-2.079069537	-2.091540488	TRUE
43	CAC	CAG	371	371.5	0.001494254	0.986406912	H	Q	mergedpre1203	1203	16	16.5	0.000397227	0.990719341	post1203R2	1203	CAC43CAG	H43Q	0.26583604	1.004371857	0.264678902	-1.917684894	-1.923978403	TRUE
44	TAT	CAG	23	23.5	9.44E-05	0.956535098	Y	Q	mergedpre1203	1203	4	4.5	0.000108246	0.977448764	post1203R2	1203	TAT44CAG	Y44Q	1.146812707	1.021863981	1.122275302	0.166426622	0.135223448	TRUE
46	AGC	CAG	20	20.5	8.23E-05	0.988242264	S	Q	mergedpre1203	1203	101	101.5	0.002442605	0.982468595	post1203R2	1203	AGC46CAG	S46Q	29.66692473	0.994157639	29.84126821	4.899236944	4.907690408	TRUE
51	ATA	CAG	272	272.5	0.001093714	0.997300834	I	Q	mergedpre1203	1203	9	9.5	0.000228448	0.995467116	post1203R2	1203	ATA51CAG	I51Q	0.208873348	0.998161319	0.209258107	-2.256644581	-2.253989484	TRUE
54	GAA	CAG	414	414.5	0.001664251	0.987442835	E	Q	mergedpre1203	1203	12	12.5	0.000300661	0.987769092	post1203R2	1203	GAA54CAG	E54Q	0.180658728	1.000330406	0.180599057	-2.469137736	-2.469614332	TRUE
57	ATC	CAG	125	125.5	0.000503818	0.995228785	I	Q	mergedpre1203	1203	7	7.5	0.000180367	0.992316387	post1203R2	1203	ATC57CAG	I57Q	0.357999487	0.997073639	0.359050197	-1.47774254	-1.473514504	TRUE
58	CCA	CAG	804	804.5	0.003230768	0.984436493	P	Q	mergedpre1203	1203	25	25.5	0.000613512	0.981293908	post1203R2	1203	CCA58CAG	P58Q	0.189896549	0.996807732	0.190504691	-2.392101572	-2.387488737	TRUE
62	GGT	CAG	147	147.5	0.000592341	0.988769618	G	Q	mergedpre1203	1203	0	0.5	1.20E-05	0.997654784	post1203R2	1203	GGT62CAG	G62Q	0.020303759	1.008986084	0.020122933	-5.63501562	-5.647921897	TRUE
63	GAA	CAG	285	285.5	0.001157806	0.990086663	E	Q	mergedpre1203	1203	14	14.5	0.000350877	0.994035088	post1203R2	1203	GAA63CAG	E63Q	0.30305343	1.003987959	0.301849666	-1.728097888	-1.733839854	TRUE
69	TAT	CAG	243	243.5	0.000977311	0.996823237	Y	Q	mergedpre1203	1203	7	7.5	0.000180349	0.99849709	post1203R2	1203	TAT69CAG	Y69Q	0.184536071	1.001679188	0.18422672	-2.440445775	-2.442866298	TRUE
73	CAT	CAG	165	165.5	0.000664229	0.993929628	H	Q	mergedpre1203	1203	4	4.5	0.000108212	0.998184442	post1203R2	1203	CAT73CAG	H73Q	0.1629138	1.0042808	0.162219372	-2.623981982	-2.630144689	TRUE
74	ACA	CAG	377	377.5	0.001515462	0.988211514	T	Q	mergedpre1203	1203	13	13.5	0.000324722	0.974034252	post1203R2	1203	ACA74CAG	T74Q	0.21427277	0.985653616	0.217391553	-2.20163221	-2.18078485	TRUE
75	GGA	CAG	495	495.5	0.001989576	0.993063586	G	Q	mergedpre1203	1203	175	175.5	0.004223014	0.978307426	post1203R2	1203	GGA75CAG	G75Q	2.122569316	0.98514077	2.154584787	1.107409872	1.129008077	TRUE
76	GAA	CAG	49	49.5	0.000198726	0.989511697	E	Q	mergedpre1203	1203	1	1.5	3.61E-05	0.971046047	post1203R2	1203	GAA76CAG	E76Q	0.18159291	0.981338624	0.185046126	-2.434043166	-2.406866115	TRUE
79	TGG	CAG	20	20.5	8.23E-05	0.994475615	W	Q	mergedpre1203	1203	159	159.5	0.003835887	0.990368197	post1203R2	1203	TGG79CAG	W79Q	46.62342381	0.995869765	46.81678814	5.548954057	5.554925065	TRUE
82	GGT	CAG	313	313.5	0.001258425	0.988621995	G	Q	mergedpre1203	1203	11	11.5	0.000276522	0.979573435	post1203R2	1203	GGT82CAG	G82Q	0.2197367	0.9908473	0.221766462	-2.172886893	-2.159621539	TRUE
83	CAG	CAG	245468	245468.5	0.985358227	0.985358227	Q	Q	mergedpre1203	1203	41021	41021.5	0.986402001	0.986402001	post1203R2	1203	CAG83CAG	Q83Q	1.001059284	1.001059284	1	0	-0.001527415	TRUE
84	GGA	CAG	150	150.5	0.000603991	0.987203824	G	Q	mergedpre1203	1203	4	4.5	0.000108204	0.993760219	post1203R2	1203	GGA84CAG	G84Q	0.179148918	1.00664138	0.177966971	-2.490318577	-2.499868386	TRUE
87	ATA	CAG	67	67.5	0.000270899	0.99403018	I	Q	mergedpre1203	1203	0	0.5	1.20E-05	0.990730499	post1203R2	1203	ATA87CAG	I87Q	0.04438068	0.996680502	0.044528492	-4.48912744	-4.484330451	TRUE
88	GAA	CAG	47	47.5	0.000190636	0.990321713	E	Q	mergedpre1203	1203	1	1.5	3.61E-05	0.995491488	post1203R2	1203	GAA88CAG	E88Q	0.189198807	1.005220298	0.188216262	-2.409536809	-2.417048518	TRUE
89	TGG	CAG	374	374.5	0.001503231	0.982332517	W	Q	mergedpre1203	1203	7	7.5	0.00018034	0.980342887	post1203R2	1203	TGG89CAG	W89Q	0.119968557	0.997974586	0.120212036	-3.056346747	-3.053421729	TRUE
90	AGG	CAG	256	256.5	0.00103462	0.987320353	R	Q	mergedpre1203	1203	7	7.5	0.000181076	0.982918467	post1203R2	1203	AGG90CAG	R90Q	0.175017144	0.995541583	0.175800938	-2.507985328	-2.50153881	TRUE
91	AAA	CAG	101	101.5	0.000409454	0.977266218	K	Q	mergedpre1203	1203	1	1.5	3.62E-05	0.98069167	post1203R2	1203	AAA91CAG	K91Q	0.088473297	1.003505138	0.088164269	-3.503662112	-3.508710115	TRUE
92	GGG	CAG	25	25.5	0.000102392	0.925155195	G	Q	mergedpre1203	1203	0	0.5	1.20E-05	0.984478696	post1203R2	1203	GGG92CAG	G92Q	0.11741792	1.064122756	0.110342458	-3.179940074	-3.269604662	TRUE
95	AGC	CAG	539	539.5	0.00216611	0.989374217	S	Q	mergedpre1203	1203	118	118.5	0.00284938	0.992990767	post1203R2	1203	AGC95CAG	S95Q	1.315436307	1.003655391	1.310645386	0.390277397	0.385013397	TRUE
97	CAA	CAG	21	21.5	8.63E-05	0.992083919	Q	Q	mergedpre1203	1203	6	6.5	0.000156295	0.983180244	post1203R2	1203	CAA97CAG	Q97Q	1.810478649	0.991025281	1.826874333	0.869377397	0.882383631	TRUE
98	GTA	CAG	222	222.5	0.000893144	0.986578757	V	Q	mergedpre1203	1203	5	5.5	0.00013225	0.994144946	post1203R2	1203	GTA98CAG	V98Q	0.148072099	1.007669118	0.14694516	-2.766650256	-2.777672243	TRUE
101	GAC	CAG	373	373.5	0.001499031	0.77846252	D	Q	mergedpre1203	1203	154	154.5	0.003715014	0.71235693	post1203R2	1203	GAC101CAG	D101Q	2.478277349	0.915081859	2.708257546	1.437364941	1.56539223	TRUE
102	CTA	CAG	26	26.5	0.000107191	0.994019545	L	Q	mergedpre1203	1203	3	3.5	8.45E-05	0.983851097	post1203R2	1203	CTA102CAG	L102Q	0.78877095	0.989770374	0.796923177	-0.32748744	-0.312653204	TRUE
104	GAC	CAG	148	148.5	0.000595974	0.994523863	D	Q	mergedpre1203	1203	1	1.5	3.61E-05	0.994024719	post1203R2	1203	GAC104CAG	D104Q	0.060519594	0.999498107	0.060549984	-4.045729613	-4.045005353	TRUE
106	CTA	CAG	166	166.5	0.000668385	0.99049609	L	Q	mergedpre1203	1203	6	6.5	0.000156295	0.996813985	post1203R2	1203	CTA106CAG	L106Q	0.233839976	1.006378516	0.232357878	-2.105579535	-2.114752564	TRUE
107	ATT	CAG	977	977.5	0.003924757	0.991293263	I	Q	mergedpre1203	1203	32	32.5	0.000781475	0.995395306	post1203R2	1203	ATT107CAG	I107Q	0.199114342	1.004138073	0.198293788	-2.334288612	-2.340246271	TRUE
108	CAT	CAG	29	29.5	0.000118404	0.993865043	H	Q	mergedpre1203	1203	3	3.5	8.42E-05	0.995202943	post1203R2	1203	CAT108CAG	H108Q	0.71077462	1.001346159	0.709819091	-0.494476717	-0.496417508	TRUE
111	TAC	CAG	101	101.5	0.000407331	0.994178977	Y	Q	mergedpre1203	1203	4	4.5	0.000108204	0.99166827	post1203R2	1203	TAC111CAG	Y111Q	0.265642064	0.997474592	0.266314617	-1.908796479	-1.905148478	TRUE
112	TTT	CAG	291	291.5	0.00117002	0.979728347	F	Q	mergedpre1203	1203	4	4.5	0.000108204	0.987965278	post1203R2	1203	TTT112CAG	F112Q	0.092480703	1.008407363	0.091709667	-3.446782382	-3.458860939	TRUE
113	GAC	CAG	556	556.5	0.002233128	0.971936421	D	Q	mergedpre1203	1203	10	10.5	0.000252477	0.978611619	post1203R2	1203	GAC113CAG	D113Q	0.113059645	1.006867937	0.112288455	-3.154718487	-3.164592955	TRUE
27	CAT	CAT	246299	246299.5	0.988448017	0.988448017	H	H	mergedpre1203	1203	41253	41253.5	0.991956814	0.991956814	post1203R2	1203	CAT27CAT	H27H	1.003549805	1.003549805	1	0	-0.005112217	TRUE
28	CAT	CAT	247389	247389.5	0.992898109	0.992898109	H	H	mergedpre1203	1203	41180	41180.5	0.9902015	0.9902015	post1203R2	1203	CAT28CAT	H28H	0.997284103	0.997284103	1	0	0.003923541	TRUE
30	TAT	CAT	34	34.5	0.000139354	0.98715722	Y	H	mergedpre1203	1203	2	2.5	6.04E-05	0.988521147	post1203R2	1203	TAT30CAT	Y30H	0.433080522	1.001381672	0.432482972	-1.209284763	-1.211276719	TRUE
40	TAT	CAT	39	39.5	0.000158538	0.983156868	Y	H	mergedpre1203	1203	5	5.5	0.00013225	0.991692315	post1203R2	1203	TAT40CAT	Y40H	0.834184155	1.008681674	0.827004373	-0.274033137	-0.286504088	TRUE
42	CAT	CAT	242954	242954.5	0.975669945	0.975669945	H	H	mergedpre1203	1203	40234	40234.5	0.967989895	0.967989895	post1203R2	1203	CAT42CAT	H42H	0.992128435	0.992128435	1	0	0.0114012	TRUE
44	TAT	CAT	8858	8858.5	0.035580449	0.956535098	Y	H	mergedpre1203	1203	234	234.5	0.005640816	0.977448764	post1203R2	1203	TAT44CAT	Y44H	0.158536951	1.021863981	0.155144867	-2.688312129	-2.719515303	TRUE
48	CAT	CAT	247513	247513.5	0.994377554	0.994377554	H	H	mergedpre1203	1203	41149	41149.5	0.990003609	0.990003609	post1203R2	1203	CAT48CAT	H48H	0.995601324	0.995601324	1	0	0.006359946	TRUE
56	CAC	CAT	56	56.5	0.000226838	0.996332445	H	H	mergedpre1203	1203	8	8.5	0.000204469	0.997390007	post1203R2	1203	CAC56CAT	H56H	0.901388242	1.001061456	0.900432473	-0.151310008	-0.152840553	TRUE
73	CAT	CAT	247648	247648.5	0.993929628	0.993929628	H	H	mergedpre1203	1203	41509	41509.5	0.998184442	0.998184442	post1203R2	1203	CAT73CAT	H73H	1.0042808	1.0042808	1	0	-0.006162707	TRUE
80	CAT	CAT	249024	249024.5	0.999396007	0.999396007	H	H	mergedpre1203	1203	41546	41546.5	0.999002116	0.999002116	post1203R2	1203	CAT80CAT	H80H	0.999605871	0.999605871	1	0	0.00056872	TRUE
83	CAG	CAT	71	71.5	0.000287015	0.985358227	Q	H	mergedpre1203	1203	5	5.5	0.000132253	0.986402001	post1203R2	1203	CAG83CAT	Q83H	0.460787487	1.001059284	0.460299899	-1.119353969	-1.120881383	TRUE
100	CCT	CAT	579	579.5	0.002325675	0.994564061	P	H	mergedpre1203	1203	21	21.5	0.000516976	0.993471675	post1203R2	1203	CCT100CAT	P100H	0.222290781	0.998901643	0.222535204	-2.167894514	-2.166309048	TRUE
108	CAT	CAT	247617	247617.5	0.993865043	0.993865043	H	H	mergedpre1203	1203	41388	41388.5	0.995202943	0.995202943	post1203R2	1203	CAT108CAT	H108H	1.001346159	1.001346159	1	0	-0.001940791	TRUE
110	TAT	CAT	87	87.5	0.000351143	0.994809098	Y	H	mergedpre1203	1203	10	10.5	0.000252477	0.995515533	post1203R2	1203	TAT110CAT	Y110H	0.719013177	1.000710121	0.718502953	-0.476934009	-0.477958134	TRUE
49	CCA	CCA	245827	245827.5	0.988195639	0.988195639	P	P	mergedpre1203	1203	41411	41411.5	0.996426853	0.996426853	post1203R2	1203	CCA49CCA	P49P	1.008329538	1.008329538	1	0	-0.011967212	TRUE
58	CCA	CCA	245136	245136.5	0.984436493	0.984436493	P	P	mergedpre1203	1203	40786	40786.5	0.981293908	0.981293908	post1203R2	1203	CCA58CCA	P58P	0.996807732	0.996807732	1	0	0.004612835	TRUE
102	CTA	CCA	42	42.5	0.00017191	0.994019545	L	P	mergedpre1203	1203	6	6.5	0.00015702	0.983851097	post1203R2	1203	CTA102CCA	L102P	0.913383504	0.989770374	0.922823645	-0.115873125	-0.10103889	TRUE
103	GCA	CCA	61	61.5	0.000246825	0.985276766	A	P	mergedpre1203	1203	1	1.5	3.61E-05	0.994096855	post1203R2	1203	GCA103CCA	A103P	0.146127987	1.00895189	0.144831472	-2.787552962	-2.800410346	TRUE
106	CTA	CCA	41	41.5	0.000166594	0.99049609	L	P	mergedpre1203	1203	4	4.5	0.000108204	0.996813985	post1203R2	1203	CTA106CCA	L106P	0.64950733	1.006378516	0.645390695	-0.631755316	-0.640928345	TRUE
49	CCA	CCC	51	51.5	0.000207024	0.988195639	P	P	mergedpre1203	1203	11	11.5	0.000276708	0.996426853	post1203R2	1203	CCA49CCC	P49P	1.33660353	1.008329538	1.325562209	0.406604378	0.394637166	TRUE
86	TCC	CCC	131	131.5	0.000530629	0.988679238	S	P	mergedpre1203	1203	17	17.5	0.000423575	0.989797894	post1203R2	1203	TCC86CCC	S86P	0.798250389	1.001131466	0.797348217	-0.326718181	-0.328349618	TRUE
100	CCT	CCC	154	154.5	0.000620046	0.994564061	P	P	mergedpre1203	1203	44	44.5	0.00107002	0.993471675	post1203R2	1203	CCT100CCC	P100P	1.725710569	0.998901643	1.7276081	0.788775986	0.790361452	TRUE
33	AAG	CCG	309	309.5	0.001242074	0.98882936	K	P	mergedpre1203	1203	17	17.5	0.000420794	0.983444744	post1203R2	1203	AAG33CCG	K33P	0.338783727	0.994554554	0.340638656	-1.553685931	-1.545808345	TRUE
72	CTG	CCG	144	144.5	0.000580086	0.985662442	L	P	mergedpre1203	1203	9	9.5	0.000228486	0.990848526	post1203R2	1203	CTG72CCG	L72P	0.39388336	1.005261521	0.391821782	-1.351730494	-1.359301365	TRUE
92	GGG	CCG	43	43.5	0.000174669	0.925155195	G	P	mergedpre1203	1203	5	5.5	0.00013225	0.984478696	post1203R2	1203	GGG92CCG	G92P	0.757143141	1.064122756	0.711518607	-0.491026609	-0.580691198	TRUE
100	CCT	CCG	19	19.5	7.83E-05	0.994564061	P	P	mergedpre1203	1203	2	2.5	6.01E-05	0.993471675	post1203R2	1203	CCT100CCG	P100P	0.768142561	0.998901643	0.768987184	-0.378968541	-0.377383075	TRUE
109	CTG	CCG	178	178.5	0.000716275	0.994247731	L	P	mergedpre1203	1203	22	22.5	0.000541021	0.990634318	post1203R2	1203	CTG109CCG	L109P	0.755326561	0.996365681	0.758081671	-0.399574811	-0.394322046	TRUE
18	ATT	CCT	2849	2849.5	0.011435233	0.982617402	I	P	mergedpre1203	1203	121	121.5	0.002921516	0.991259498	post1203R2	1203	ATT18CCT	I18P	0.255483713	1.008794975	0.25325633	-1.981329764	-1.993962759	TRUE
22	AAA	CCT	2007	2007.5	0.00805801	0.988144791	K	P	mergedpre1203	1203	91	91.5	0.002200154	0.991331634	post1203R2	1203	AAA22CCT	K22P	0.273039372	1.003225077	0.27216163	-1.87746441	-1.882109726	TRUE
26	AAG	CCT	1124	1124.5	0.004513037	0.987195335	K	P	mergedpre1203	1203	160	160.5	0.003859286	0.98440656	post1203R2	1203	AAG26CCT	K26P	0.855141661	0.997175052	0.857564235	-0.221683356	-0.21760205	TRUE
27	CAT	CCT	107	107.5	0.000431419	0.988448017	H	P	mergedpre1203	1203	2	2.5	6.01E-05	0.991956814	post1203R2	1203	CAT27CCT	H27P	0.139339165	1.003549805	0.138846288	-2.848439485	-2.853551703	TRUE
29	ATG	CCT	342	342.5	0.001374415	0.98818806	M	P	mergedpre1203	1203	25	25.5	0.000613158	0.986185919	post1203R2	1203	ATG29CCT	M29P	0.446122759	0.997973927	0.447028471	-1.161561377	-1.158635406	TRUE
30	TAT	CCT	17	17.5	7.07E-05	0.98715722	Y	P	mergedpre1203	1203	0	0.5	1.21E-05	0.988521147	post1203R2	1203	TAT30CCT	Y30P	0.170757463	1.001381672	0.170521858	-2.551971418	-2.553963374	TRUE
31	GTT	CCT	178	178.5	0.000716476	0.985672484	V	P	mergedpre1203	1203	4	4.5	0.000108204	0.988662595	post1203R2	1203	GTT31CCT	V31P	0.151022879	1.003033574	0.150566126	-2.731530867	-2.735900765	TRUE
34	AAG	CCT	19	19.5	7.83E-05	0.968663707	K	P	mergedpre1203	1203	0	0.5	1.20E-05	0.97567808	post1203R2	1203	AAG34CCT	K34P	0.153614332	1.007241288	0.152509963	-2.713024603	-2.72343393	TRUE
35	GCT	CCT	36	36.5	0.00014647	0.998657688	A	P	mergedpre1203	1203	2	2.5	6.01E-05	0.996116668	post1203R2	1203	GCT35CCT	A35P	0.410413765	0.997455564	0.411460701	-1.281173452	-1.27749793	TRUE
40	TAT	CCT	348	348.5	0.001398745	0.983156868	Y	P	mergedpre1203	1203	11	11.5	0.000276522	0.991692315	post1203R2	1203	TAT40CCT	Y40P	0.197693049	1.008681674	0.195991515	-2.351136897	-2.363607848	TRUE
43	CAC	CCT	590	590.5	0.00237512	0.986406912	H	P	mergedpre1203	1203	15	15.5	0.000373152	0.990719341	post1203R2	1203	CAC43CCT	H43P	0.157108807	1.004371857	0.156424939	-2.676457552	-2.682751061	TRUE
44	TAT	CCT	42	42.5	0.000170703	0.956535098	Y	P	mergedpre1203	1203	123	123.5	0.00297075	0.977448764	post1203R2	1203	TAT44CCT	Y44P	17.40307022	1.021863981	17.03071108	4.090066768	4.058863594	TRUE
47	ACT	CCT	65	65.5	0.000263504	0.999491095	T	P	mergedpre1203	1203	0	0.5	1.20E-05	0.998856909	post1203R2	1203	ACT47CCT	T47P	0.045663566	0.999365491	0.045692558	-4.451896972	-4.450981278	TRUE
50	AAA	CCT	1270	1270.5	0.005104993	0.987911554	K	P	mergedpre1203	1203	18	18.5	0.000445161	0.99091631	post1203R2	1203	AAA50CCT	K50P	0.087201097	1.003041523	0.086936677	-3.523891237	-3.528272568	TRUE
57	ATC	CCT	135	135.5	0.000543963	0.995228785	I	P	mergedpre1203	1203	3	3.5	8.42E-05	0.992316387	post1203R2	1203	ATC57CCT	I57P	0.154736802	0.997073639	0.155190946	-2.687883701	-2.683655665	TRUE
60	GAG	CCT	41	41.5	0.000166639	0.993962841	E	P	mergedpre1203	1203	174	174.5	0.004197638	0.990005052	post1203R2	1203	GAG60CCT	E60P	25.18997372	0.996018171	25.29067687	4.660533744	4.666289776	TRUE
64	TTG	CCT	158	158.5	0.000636153	0.996975766	L	P	mergedpre1203	1203	4	4.5	0.000108207	0.998641402	post1203R2	1203	TTG64CCT	L64P	0.170095772	1.001670689	0.169812069	-2.557989097	-2.560397381	TRUE
74	ACA	CCT	224	224.5	0.000901248	0.988211514	T	P	mergedpre1203	1203	12	12.5	0.000300669	0.974034252	post1203R2	1203	ACA74CCT	T74P	0.333613672	0.985653616	0.338469485	-1.562902323	-1.542054963	TRUE
77	AGA	CCT	58	58.5	0.000234902	0.994677562	R	P	mergedpre1203	1203	177	177.5	0.004269598	0.986277151	post1203R2	1203	AGA77CCT	R77P	18.17608034	0.991554639	18.33089133	4.196205033	4.208440854	TRUE
78	GAC	CCT	1480	1480.5	0.005943873	0.983722097	D	P	mergedpre1203	1203	42	42.5	0.001022052	0.99347089	post1203R2	1203	GAC78CCT	D78P	0.171950545	1.009910108	0.170263218	-2.554161289	-2.568388174	TRUE
81	TTG	CCT	24	24.5	9.84E-05	0.96713037	L	P	mergedpre1203	1203	127	127.5	0.003066009	0.991379103	post1203R2	1203	TTG81CCT	L81P	31.15290786	1.025072869	30.39092029	4.925568458	4.889841988	TRUE
83	CAG	CCT	176	176.5	0.000708505	0.985358227	Q	P	mergedpre1203	1203	5	5.5	0.000132253	0.986402001	post1203R2	1203	CAG83CCT	Q83P	0.186664619	1.001059284	0.186467098	-2.423007005	-2.42453442	TRUE
85	GTC	CCT	294	294.5	0.001181924	0.987002849	V	P	mergedpre1203	1203	12	12.5	0.000300567	0.987821006	post1203R2	1203	GTC85CCT	V85P	0.254303555	1.00082893	0.254092929	-1.976571865	-1.977767263	TRUE
87	ATA	CCT	127	127.5	0.000511699	0.99403018	I	P	mergedpre1203	1203	0	0.5	1.20E-05	0.990730499	post1203R2	1203	ATA87CCT	I87P	0.023495654	0.996680502	0.023573907	-5.40666528	-5.401868291	TRUE
89	TGG	CCT	164	164.5	0.000660298	0.982332517	W	P	mergedpre1203	1203	5	5.5	0.00013225	0.980342887	post1203R2	1203	TGG89CCT	W89P	0.200287931	0.997974586	0.20069442	-2.316927589	-2.314002571	TRUE
99	GAC	CCT	21	21.5	8.63E-05	0.963560438	D	P	mergedpre1203	1203	214	214.5	0.005157738	0.988325959	post1203R2	1203	GAC99CCT	D99P	59.77362321	1.025702095	58.27581274	5.864825315	5.82821354	TRUE
100	CCT	CCT	247820	247820.5	0.994564061	0.994564061	P	P	mergedpre1203	1203	41316	41316.5	0.993471675	0.993471675	post1203R2	1203	CCT100CCT	P100P	0.998901643	0.998901643	1	0	0.001585466	TRUE
101	GAC	CCT	149	149.5	0.000600014	0.77846252	D	P	mergedpre1203	1203	5	5.5	0.00013225	0.71235693	post1203R2	1203	GAC101CCT	D101P	0.220411133	0.915081859	0.240864936	-2.05370371	-1.92567642	TRUE
103	GCA	CCT	149	149.5	0.000600006	0.985276766	A	P	mergedpre1203	1203	3	3.5	8.42E-05	0.994096855	post1203R2	1203	GCA103CCT	A103P	0.140263319	1.00895189	0.139018837	-2.846647709	-2.859505093	TRUE
104	GAC	CCT	18	18.5	7.42E-05	0.994523863	D	P	mergedpre1203	1203	0	0.5	1.20E-05	0.994024719	post1203R2	1203	GAC104CCT	D104P	0.161930806	0.999498107	0.162012119	-2.625826358	-2.625102098	TRUE
106	CTA	CCT	773	773.5	0.003105079	0.99049609	L	P	mergedpre1203	1203	18	18.5	0.00044484	0.996813985	post1203R2	1203	CTA106CCT	L106P	0.143262013	1.006378516	0.142354006	-2.812445002	-2.821618031	TRUE
107	ATT	CCT	149	149.5	0.000600257	0.991293263	I	P	mergedpre1203	1203	10	10.5	0.000252477	0.995395306	post1203R2	1203	ATT107CCT	I107P	0.420614321	1.004138073	0.418880961	-1.255387784	-1.261345443	TRUE
110	TAT	CCT	190	190.5	0.000764489	0.994809098	Y	P	mergedpre1203	1203	8	8.5	0.000204386	0.995515533	post1203R2	1203	TAT110CCT	Y110P	0.267349606	1.000710121	0.267159891	-1.904224666	-1.905248791	TRUE
112	TTT	CCT	538	538.5	0.002161427	0.979728347	F	P	mergedpre1203	1203	11	11.5	0.000276522	0.987965278	post1203R2	1203	TTT112CCT	F112P	0.127934979	1.008407363	0.12686835	-2.978595888	-2.990674446	TRUE
114	TGT	CCT	203	203.5	0.000816725	0.979634059	C	P	mergedpre1203	1203	32	32.5	0.000781475	0.984382514	post1203R2	1203	TGT114CCT	C114P	0.956840815	1.004847172	0.952225216	-0.070625262	-0.07760136	TRUE
115	TTT	CCT	66	66.5	0.000266905	0.993170835	F	P	mergedpre1203	1203	24	24.5	0.000589112	0.988758777	post1203R2	1203	TTT115CCT	F115P	2.207195395	0.995557603	2.217044386	1.148637654	1.155060956	TRUE
12	CAA	CGA	63	63.5	0.000254837	0.99391	Q	R	mergedpre1203	1203	3	3.5	8.42E-05	0.985897374	post1203R2	1203	CAA12CGA	Q12R	0.330246119	0.991938278	0.332930109	-1.586708747	-1.575031006	TRUE
41	AGA	CGA	62	62.5	0.000250845	0.995237961	R	R	mergedpre1203	1203	6	6.5	0.000156295	0.98534433	post1203R2	1203	AGA41CGA	R41R	0.623074733	0.990059029	0.629330893	-0.66810933	-0.65369578	TRUE
84	GGA	CGA	23	23.5	9.43E-05	0.987203824	G	R	mergedpre1203	1203	3	3.5	8.42E-05	0.993760219	post1203R2	1203	GGA84CGA	G84R	0.892356429	1.00664138	0.886469051	-0.173857831	-0.18340764	TRUE
56	CAC	CGC	59	59.5	0.000238883	0.996332445	H	R	mergedpre1203	1203	1	1.5	3.61E-05	0.997390007	post1203R2	1203	CAC56CGC	H56R	0.151048252	1.001061456	0.150888091	-2.728449149	-2.729979694	TRUE
21	TGG	CGG	19	19.5	7.83E-05	0.998308316	W	R	mergedpre1203	1203	1	1.5	3.61E-05	0.998978071	post1203R2	1203	TGG21CGG	W21R	0.460857792	1.00067089	0.460548814	-1.118574017	-1.119541581	TRUE
33	AAG	CGG	79	79.5	0.000319046	0.98882936	K	R	mergedpre1203	1203	4	4.5	0.000108204	0.983444744	post1203R2	1203	AAG33CGG	K33R	0.339148993	0.994554554	0.341005922	-1.552131302	-1.544253717	TRUE
79	TGG	CGG	19	19.5	7.83E-05	0.994475615	W	R	mergedpre1203	1203	1	1.5	3.61E-05	0.990368197	post1203R2	1203	TGG79CGG	W79R	0.460950175	0.995869765	0.462861903	-1.111346271	-1.105375262	TRUE
83	CAG	CGG	81	81.5	0.000327157	0.985358227	Q	R	mergedpre1203	1203	12	12.5	0.000300575	0.986402001	post1203R2	1203	CAG83CGG	Q83R	0.918748057	1.001059284	0.917775872	-0.123786215	-0.12531363	TRUE
90	AGG	CGG	182	182.5	0.000736133	0.987320353	R	R	mergedpre1203	1203	31	31.5	0.000760521	0.982918467	post1203R2	1203	AGG90CGG	R90R	1.033128599	0.995541583	1.037755345	0.053466362	0.059912879	TRUE
92	GGG	CGG	198	198.5	0.000797054	0.925155195	G	R	mergedpre1203	1203	12	12.5	0.000300567	0.984478696	post1203R2	1203	GGG92CGG	G92R	0.377097855	1.064122756	0.354374392	-1.496653739	-1.586318328	TRUE
109	CTG	CGG	91	91.5	0.000367166	0.994247731	L	R	mergedpre1203	1203	11	11.5	0.000276522	0.990634318	post1203R2	1203	CTG109CGG	L109R	0.753125245	0.996365681	0.755872326	-0.403785525	-0.398532761	TRUE
23	AGT	CGT	27	27.5	0.00011037	0.98483912	S	R	mergedpre1203	1203	5	5.5	0.00013225	0.986931326	post1203R2	1203	AGT23CGT	S23R	1.198235068	1.002124414	1.195694916	0.25784933	0.2547877	TRUE
42	CAT	CGT	32	32.5	0.000130515	0.975669945	H	R	mergedpre1203	1203	2	2.5	6.01E-05	0.967989895	post1203R2	1203	CAT42CGT	H42R	0.460840759	0.992128435	0.464497078	-1.106258573	-1.094857373	TRUE
82	GGT	CGT	22	22.5	9.03E-05	0.988621995	G	R	mergedpre1203	1203	1	1.5	3.61E-05	0.979573435	post1203R2	1203	GGT82CGT	G82R	0.399347568	0.9908473	0.40303644	-1.311017812	-1.297752457	TRUE
106	CTA	CGT	616	616.5	0.00247483	0.99049609	L	R	mergedpre1203	1203	9	9.5	0.000228431	0.996813985	post1203R2	1203	CTA106CGT	L106R	0.092301799	1.006378516	0.091716782	-3.446670457	-3.455843486	TRUE
114	TGT	CGT	26	26.5	0.000106355	0.979634059	C	R	mergedpre1203	1203	7	7.5	0.00018034	0.984382514	post1203R2	1203	TGT114CGT	C114R	1.695649688	1.004847172	1.68747023	0.75486205	0.747885953	TRUE
25	GTA	CTA	18	18.5	7.58E-05	0.995000574	V	L	mergedpre1203	1203	5	5.5	0.000133447	0.992320757	post1203R2	1203	GTA25CTA	V25L	1.759532576	0.997306718	1.764284291	0.819083051	0.822973877	TRUE
59	CTA	CTA	242226	242226.5	0.973039472	0.973039472	L	L	mergedpre1203	1203	40682	40682.5	0.97912154	0.97912154	post1203R2	1203	CTA59CTA	L59L	1.006250588	1.006250588	1	0	-0.008989626	TRUE
72	CTG	CTA	385	385.5	0.001547565	0.985662442	L	L	mergedpre1203	1203	56	56.5	0.001358892	0.990848526	post1203R2	1203	CTG72CTA	L72L	0.878083753	1.005261521	0.873487878	-0.195140413	-0.202711283	TRUE
98	GTA	CTA	34	34.5	0.000138487	0.986578757	V	L	mergedpre1203	1203	1	1.5	3.61E-05	0.994144946	post1203R2	1203	GTA98CTA	V98L	0.260443021	1.007669118	0.258460854	-1.951982305	-1.963004292	TRUE
102	CTA	CTA	245743	245743.5	0.994019545	0.994019545	L	L	mergedpre1203	1203	40727	40727.5	0.983851097	0.983851097	post1203R2	1203	CTA102CTA	L102L	0.989770374	0.989770374	1	0	0.014834235	TRUE
106	CTA	CTA	246740	246740.5	0.99049609	0.99049609	L	L	mergedpre1203	1203	41455	41455.5	0.996813985	0.996813985	post1203R2	1203	CTA106CTA	L106L	1.006378516	1.006378516	1	0	-0.009173029	TRUE
109	CTG	CTA	41	41.5	0.000166529	0.994247731	L	L	mergedpre1203	1203	30	30.5	0.000733385	0.990634318	post1203R2	1203	CTG109CTA	L109L	4.403948196	0.996365681	4.420011929	2.144050263	2.149303028	TRUE
72	CTG	CTC	65	65.5	0.000262946	0.985662442	L	L	mergedpre1203	1203	169	169.5	0.004076675	0.990848526	post1203R2	1203	CTG72CTC	L72L	15.50387573	1.005261521	15.42272872	3.946986137	3.939415266	TRUE
85	GTC	CTC	16	16.5	6.62E-05	0.987002849	V	L	mergedpre1203	1203	3	3.5	8.42E-05	0.987821006	post1203R2	1203	GTC85CTC	V85L	1.27090128	1.00082893	1.269848664	0.344656572	0.343461173	TRUE
102	CTA	CTC	202	202.5	0.000819102	0.994019545	L	L	mergedpre1203	1203	7	7.5	0.000181177	0.983851097	post1203R2	1203	CTA102CTC	L102L	0.221189737	0.989770374	0.223475811	-2.161809409	-2.146975174	TRUE
109	CTG	CTC	51	51.5	0.000206656	0.994247731	L	L	mergedpre1203	1203	1	1.5	3.61E-05	0.990634318	post1203R2	1203	CTG109CTC	L109L	0.174531768	0.996365681	0.175168386	-2.51318567	-2.507932905	TRUE
15	AGG	CTG	236	236.5	0.000949166	0.981307642	R	L	mergedpre1203	1203	6	6.5	0.000156295	0.984574877	post1203R2	1203	AGG15CTG	R15L	0.164665629	1.003329471	0.164119199	-2.60718408	-2.611979513	TRUE
16	ATG	CTG	515	515.5	0.002068786	0.990061401	M	L	mergedpre1203	1203	24	24.5	0.000589112	0.992533904	post1203R2	1203	ATG16CTG	M16L	0.284762345	1.002497323	0.284052973	-1.815768091	-1.819366474	TRUE
27	CAT	CTG	295	295.5	0.001185899	0.988448017	H	L	mergedpre1203	1203	10	10.5	0.000252477	0.991956814	post1203R2	1203	CAT27CTG	H27L	0.212898928	1.003549805	0.212145851	-2.236871628	-2.241983845	TRUE
28	CAT	CTG	102	102.5	0.000411384	0.992898109	H	L	mergedpre1203	1203	0	0.5	1.20E-05	0.9902015	post1203R2	1203	CAT28CTG	H28L	0.029225011	0.997284103	0.029304599	-5.092729082	-5.088805541	TRUE
34	AAG	CTG	889	889.5	0.00357011	0.968663707	K	L	mergedpre1203	1203	77	77.5	0.001863518	0.97567808	post1203R2	1203	AAG34CTG	K34L	0.521977872	1.007241288	0.518225254	-0.948348774	-0.958758101	TRUE
36	AGG	CTG	37	37.5	0.000151384	0.978097814	R	L	mergedpre1203	1203	2	2.5	6.04E-05	0.93235834	post1203R2	1203	AGG36CTG	R36L	0.398877671	0.953236299	0.418445743	-1.256887526	-1.187793321	TRUE
38	TGG	CTG	19	19.5	7.83E-05	0.984201359	W	L	mergedpre1203	1203	94	94.5	0.00227229	0.987219871	post1203R2	1203	TGG38CTG	W38L	29.03485658	1.003066966	28.94607993	4.855296077	4.850878152	TRUE
41	AGA	CTG	131	131.5	0.000527778	0.995237961	R	L	mergedpre1203	1203	150	150.5	0.003618832	0.98534433	post1203R2	1203	AGA41CTG	R41L	6.856737886	0.990059029	6.925584923	2.791935924	2.806349474	TRUE
44	TAT	CTG	278	278.5	0.001118604	0.956535098	Y	L	mergedpre1203	1203	12	12.5	0.000300683	0.977448764	post1203R2	1203	TAT44CTG	Y44L	0.268802101	1.021863981	0.263050764	-1.926586855	-1.957790029	TRUE
54	GAA	CTG	18	18.5	7.43E-05	0.987442835	E	L	mergedpre1203	1203	145	145.5	0.003499699	0.987769092	post1203R2	1203	GAA54CTG	E54L	47.11560092	1.000330406	47.1000388	5.557656343	5.557179747	TRUE
57	ATC	CTG	152	152.5	0.000612209	0.995228785	I	L	mergedpre1203	1203	2	2.5	6.01E-05	0.992316387	post1203R2	1203	ATC57CTG	I57L	0.098205324	0.997073639	0.098493551	-3.343826919	-3.339598883	TRUE
58	CCA	CTG	294	294.5	0.001182674	0.984436493	P	L	mergedpre1203	1203	23	23.5	0.000565393	0.981293908	post1203R2	1203	CCA58CTG	P58L	0.478063408	0.996807732	0.479594402	-1.060113276	-1.05550044	TRUE
63	GAA	CTG	496	496.5	0.002013488	0.990086663	E	L	mergedpre1203	1203	23	23.5	0.000568663	0.994035088	post1203R2	1203	GAA63CTG	E63L	0.282426812	1.003987959	0.28130498	-1.829793004	-1.83553497	TRUE
67	ACA	CTG	552	552.5	0.002217887	0.991435545	T	L	mergedpre1203	1203	13	13.5	0.000324652	0.995202366	post1203R2	1203	ACA67CTG	T67L	0.146378932	1.003799361	0.14582489	-2.777691107	-2.78316204	TRUE
68	ACA	CTG	17	17.5	7.02E-05	0.997465087	T	L	mergedpre1203	1203	0	0.5	1.20E-05	0.991618768	post1203R2	1203	ACA68CTG	T68L	0.17117777	0.994138823	0.172186988	-2.537951968	-2.529471199	TRUE
72	CTG	CTG	245529	245529.5	0.985662442	0.985662442	L	L	mergedpre1203	1203	41197	41197.5	0.990848526	0.990848526	post1203R2	1203	CTG72CTG	L72L	1.005261521	1.005261521	1	0	-0.00757087	TRUE
74	ACA	CTG	23	23.5	9.43E-05	0.988211514	T	L	mergedpre1203	1203	207	207.5	0.0049911	0.974034252	post1203R2	1203	ACA74CTG	T74L	52.90544981	0.985653616	53.67549914	5.746191797	5.767039157	TRUE
78	GAC	CTG	447	447.5	0.001796612	0.983722097	D	L	mergedpre1203	1203	12	12.5	0.000300604	0.99347089	post1203R2	1203	GAC78CTG	D78L	0.167316978	1.009910108	0.16567512	-2.593571133	-2.607798017	TRUE
81	TTG	CTG	7012	7012.5	0.028169665	0.96713037	L	L	mergedpre1203	1203	4	4.5	0.000108212	0.991379103	post1203R2	1203	TTG81CTG	L81L	0.003841441	1.025072869	0.003747481	-8.059863284	-8.095589754	TRUE
83	CAG	CTG	36	36.5	0.000146518	0.985358227	Q	L	mergedpre1203	1203	1	1.5	3.61E-05	0.986402001	post1203R2	1203	CAG83CTG	Q83L	0.246174137	1.001059284	0.245913645	-2.023776309	-2.025303723	TRUE
85	GTC	CTG	193	193.5	0.000776578	0.987002849	V	L	mergedpre1203	1203	1	1.5	3.61E-05	0.987821006	post1203R2	1203	GTC85CTG	V85L	0.046444897	1.00082893	0.04640643	-4.429531486	-4.430726885	TRUE
90	AGG	CTG	131	131.5	0.000530419	0.987320353	R	L	mergedpre1203	1203	4	4.5	0.000108646	0.982918467	post1203R2	1203	AGG90CTG	R90L	0.20482995	0.995541583	0.205747257	-2.281054895	-2.274608378	TRUE
91	AAA	CTG	179	179.5	0.000724109	0.977266218	K	L	mergedpre1203	1203	5	5.5	0.000132828	0.98069167	post1203R2	1203	AAA91CTG	K91L	0.183436278	1.003505138	0.182795554	-2.451697111	-2.456745114	TRUE
92	GGG	CTG	16	16.5	6.63E-05	0.925155195	G	L	mergedpre1203	1203	3	3.5	8.42E-05	0.984478696	post1203R2	1203	GGG92CTG	G92L	1.270248411	1.064122756	1.193704771	0.255446071	0.165781482	TRUE
94	TAT	CTG	243	243.5	0.000977405	0.992002135	Y	L	mergedpre1203	1203	8	8.5	0.000204386	0.987724824	post1203R2	1203	TAT94CTG	Y94L	0.209110678	0.995688204	0.210016225	-2.251427307	-2.24519325	TRUE
96	ACA	CTG	14	14.5	5.82E-05	0.99779779	T	L	mergedpre1203	1203	166	166.5	0.004003559	0.994313263	post1203R2	1203	ACA96CTG	T96L	68.76954228	0.996507783	69.01054209	6.10874486	6.113791883	TRUE
97	CAA	CTG	103	103.5	0.000415579	0.992083919	Q	L	mergedpre1203	1203	1	1.5	3.61E-05	0.983180244	post1203R2	1203	CAA97CTG	Q97L	0.086789946	0.991025281	0.087575916	-3.513322023	-3.500315789	TRUE
100	CCT	CTG	31	31.5	0.000126417	0.994564061	P	L	mergedpre1203	1203	4	4.5	0.000108204	0.993471675	post1203R2	1203	CCT100CTG	P100L	0.855930282	0.998901643	0.856871433	-0.222849339	-0.221263873	TRUE
102	CTA	CTG	135	135.5	0.00054809	0.994019545	L	L	mergedpre1203	1203	6	6.5	0.00015702	0.983851097	post1203R2	1203	CTA102CTG	L102L	0.286485601	0.989770374	0.289446531	-1.78863123	-1.773796995	TRUE
105	CAA	CTG	154	154.5	0.000620161	0.990982583	Q	L	mergedpre1203	1203	11	11.5	0.000276522	0.996044532	post1203R2	1203	CAA105CTG	Q105L	0.445887817	1.00510801	0.443621792	-1.172597857	-1.1799484	TRUE
108	CAT	CTG	217	217.5	0.000872982	0.993865043	H	L	mergedpre1203	1203	1	1.5	3.61E-05	0.995202943	post1203R2	1203	CAT108CTG	H108L	0.041315963	1.001346159	0.04126042	-4.59909768	-4.601038471	TRUE
109	CTG	CTG	247772	247772.5	0.994247731	0.994247731	L	L	mergedpre1203	1203	41198	41198.5	0.990634318	0.990634318	post1203R2	1203	CTG109CTG	L109L	0.996365681	0.996365681	1	0	0.005252765	TRUE
112	TTT	CTG	115	115.5	0.000463593	0.979728347	F	L	mergedpre1203	1203	76	76.5	0.001839473	0.987965278	post1203R2	1203	TTT112CTG	F112L	3.967862545	1.008407363	3.93478141	1.976283491	1.964204934	TRUE
114	TGT	CTG	228	228.5	0.000917059	0.979634059	C	L	mergedpre1203	1203	11	11.5	0.000276522	0.984382514	post1203R2	1203	TGT114CTG	C114L	0.301531287	1.004847172	0.300076763	-1.73659649	-1.743572587	TRUE
27	CAT	CTT	40	40.5	0.000162534	0.988448017	H	L	mergedpre1203	1203	5	5.5	0.00013225	0.991956814	post1203R2	1203	CAT27CTT	H27L	0.813671916	1.003549805	0.810793757	-0.302593115	-0.307705332	TRUE
28	CAT	CTT	21	21.5	8.63E-05	0.992898109	H	L	mergedpre1203	1203	8	8.5	0.000204386	0.9902015	post1203R2	1203	CAT28CTT	H28L	2.368585191	0.997284103	2.375035543	1.247949104	1.251872645	TRUE
72	CTG	CTT	66	66.5	0.00026696	0.985662442	L	L	mergedpre1203	1203	4	4.5	0.00010823	0.990848526	post1203R2	1203	CTG72CTT	L72L	0.405417736	1.005261521	0.403295787	-1.310089759	-1.31766063	TRUE
102	CTA	CTT	17	17.5	7.08E-05	0.994019545	L	L	mergedpre1203	1203	4	4.5	0.000108706	0.983851097	post1203R2	1203	CTA102CTT	L102L	1.535688748	0.989770374	1.551560634	0.633720077	0.648554313	TRUE
106	CTA	CTT	63	63.5	0.00025491	0.99049609	L	L	mergedpre1203	1203	8	8.5	0.000204386	0.996813985	post1203R2	1203	CTA106CTT	L106L	0.801797763	1.006378516	0.796715898	-0.327862732	-0.33703576	TRUE
108	CAT	CTT	37	37.5	0.000150514	0.993865043	H	L	mergedpre1203	1203	4	4.5	0.000108204	0.995202943	post1203R2	1203	CAT108CTT	H108L	0.718897759	1.001346159	0.717931309	-0.478082279	-0.48002307	TRUE
109	CTG	CTT	83	83.5	0.000335064	0.994247731	L	L	mergedpre1203	1203	3	3.5	8.42E-05	0.990634318	post1203R2	1203	CTG109CTT	L109L	0.251172465	0.996365681	0.252088636	-1.987997013	-1.982744249	TRUE
112	TTT	CTT	45	45.5	0.000182628	0.979728347	F	L	mergedpre1203	1203	4	4.5	0.000108204	0.987965278	post1203R2	1203	TTT112CTT	F112L	0.592486262	1.008407363	0.587546545	-0.767224949	-0.779303506	TRUE
115	TTT	CTT	20	20.5	8.23E-05	0.993170835	F	L	mergedpre1203	1203	1	1.5	3.61E-05	0.988758777	post1203R2	1203	TTT115CTT	F115L	0.438362849	0.995557603	0.44031892	-1.183379259	-1.176955957	TRUE
14	GAC	GAA	58	58.5	0.000234763	0.98966443	D	E	mergedpre1203	1203	6	6.5	0.000156295	0.992173223	post1203R2	1203	GAC14GAA	D14E	0.665758285	1.002534994	0.664074859	-0.590582213	-0.594234808	TRUE
19	AAA	GAA	119	119.5	0.000484917	0.967068262	K	E	mergedpre1203	1203	20	20.5	0.000495085	0.964945541	post1203R2	1203	AAA19GAA	K19E	1.020969611	0.997804994	1.023215576	0.033110131	0.036280337	TRUE
45	GAA	GAA	249069	249069.5	0.999660852	0.999660852	E	E	mergedpre1203	1203	41545	41545.5	0.999050138	0.999050138	post1203R2	1203	GAA45GAA	E45E	0.999389079	0.999389079	1	0	0.000881642	TRUE
54	GAA	GAA	245933	245933.5	0.987442835	0.987442835	E	E	mergedpre1203	1203	41066	41066.5	0.987769092	0.987769092	post1203R2	1203	GAA54GAA	E54E	1.000330406	1.000330406	1	0	-0.000476596	TRUE
63	GAA	GAA	244142	244142.5	0.990086663	0.990086663	E	E	mergedpre1203	1203	41078	41078.5	0.994035088	0.994035088	post1203R2	1203	GAA63GAA	E63E	1.003987959	1.003987959	1	0	-0.005741966	TRUE
75	GGA	GAA	17	17.5	7.03E-05	0.993063586	G	E	mergedpre1203	1203	1	1.5	3.61E-05	0.978307426	post1203R2	1203	GGA75GAA	G75E	0.513666958	0.98514077	0.52141478	-0.939496617	-0.917898413	TRUE
76	GAA	GAA	246474	246474.5	0.989511697	0.989511697	E	E	mergedpre1203	1203	40362	40362.5	0.971046047	0.971046047	post1203R2	1203	GAA76GAA	E76E	0.981338624	0.981338624	1	0	0.027177051	TRUE
78	GAC	GAA	43	43.5	0.000174643	0.983722097	D	E	mergedpre1203	1203	3	3.5	8.42E-05	0.99347089	post1203R2	1203	GAC78GAA	D78E	0.481949824	1.009910108	0.477220517	-1.067272024	-1.081498909	TRUE
88	GAA	GAA	246754	246754.5	0.990321713	0.990321713	E	E	mergedpre1203	1203	41400	41400.5	0.995491488	0.995491488	post1203R2	1203	GAA88GAA	E88E	1.005220298	1.005220298	1	0	-0.007511709	TRUE
91	AAA	GAA	21	21.5	8.67E-05	0.977266218	K	E	mergedpre1203	1203	1	1.5	3.62E-05	0.98069167	post1203R2	1203	AAA91GAA	K91E	0.417676261	1.003505138	0.416217362	-1.26459095	-1.269638953	TRUE
97	CAA	GAA	27	27.5	0.00011042	0.992083919	Q	E	mergedpre1203	1203	1	1.5	3.61E-05	0.983180244	post1203R2	1203	CAA97GAA	Q97E	0.326645798	0.991025281	0.329603901	-1.601194779	-1.588188545	TRUE
99	GAC	GAA	50	50.5	0.000202676	0.963560438	D	E	mergedpre1203	1203	4	4.5	0.000108204	0.988325959	post1203R2	1203	GAC99GAA	D99E	0.533877823	1.025702095	0.520499885	-0.942030249	-0.978642024	TRUE
101	GAC	GAA	52007	52007.5	0.2087305	0.77846252	D	E	mergedpre1203	1203	11402	11402.5	0.274177647	0.71235693	post1203R2	1203	GAC101GAA	D101E	1.313548561	0.915081859	1.435443779	0.521496827	0.649524116	TRUE
103	GCA	GAA	37	37.5	0.000150503	0.985276766	A	E	mergedpre1203	1203	8	8.5	0.000204386	0.994096855	post1203R2	1203	GCA103GAA	A103E	1.358016094	1.00895189	1.345967144	0.428643194	0.41578581	TRUE
104	GAC	GAA	38	38.5	0.000154512	0.994523863	D	E	mergedpre1203	1203	8	8.5	0.000204386	0.994024719	post1203R2	1203	GAC104GAA	D104E	1.322785419	0.999498107	1.323449649	0.404303308	0.405027568	TRUE
113	GAC	GAA	25	25.5	0.000102327	0.971936421	D	E	mergedpre1203	1203	4	4.5	0.000108204	0.978611619	post1203R2	1203	GAC113GAA	D113E	1.057440212	1.006867937	1.050227317	0.070701627	0.060827159	TRUE
14	GAC	GAC	246612	246612.5	0.98966443	0.98966443	D	D	mergedpre1203	1203	41262	41262.5	0.992173223	0.992173223	post1203R2	1203	GAC14GAC	D14D	1.002534994	1.002534994	1	0	-0.003652595	TRUE
43	CAC	GAC	34	34.5	0.000138767	0.986406912	H	D	mergedpre1203	1203	5	5.5	0.000132409	0.990719341	post1203R2	1203	CAC43GAC	H43D	0.954184435	1.004371857	0.950031035	-0.073953451	-0.08024696	TRUE
63	GAA	GAC	74	74.5	0.000302125	0.990086663	E	D	mergedpre1203	1203	2	2.5	6.05E-05	0.994035088	post1203R2	1203	GAA63GAC	E63D	0.200235488	1.003987959	0.199440129	-2.325972373	-2.33171434	TRUE
78	GAC	GAC	245025	245025.5	0.983722097	0.983722097	D	D	mergedpre1203	1203	41311	41311.5	0.99347089	0.99347089	post1203R2	1203	GAC78GAC	D78D	1.009910108	1.009910108	1	0	-0.014226885	TRUE
85	GTC	GAC	21	21.5	8.63E-05	0.987002849	V	D	mergedpre1203	1203	3	3.5	8.42E-05	0.987821006	post1203R2	1203	GTC85GAC	V85D	0.975342843	1.00082893	0.974535021	-0.037214064	-0.038409462	TRUE
99	GAC	GAC	240086	240086.5	0.963560438	0.963560438	D	D	mergedpre1203	1203	41102	41102.5	0.988325959	0.988325959	post1203R2	1203	GAC99GAC	D99D	1.025702095	1.025702095	1	0	-0.036611775	TRUE
101	GAC	GAC	193962	193962.5	0.77846252	0.77846252	D	D	mergedpre1203	1203	29625	29625.5	0.71235693	0.71235693	post1203R2	1203	GAC101GAC	D101D	0.915081859	0.915081859	1	0	0.128027289	TRUE
104	GAC	GAC	247807	247807.5	0.994523863	0.994523863	D	D	mergedpre1203	1203	41339	41339.5	0.994024719	0.994024719	post1203R2	1203	GAC104GAC	D104D	0.999498107	0.999498107	1	0	0.00072426	TRUE
113	GAC	GAC	242208	242208.5	0.971936421	0.971936421	D	D	mergedpre1203	1203	40698	40698.5	0.978611619	0.978611619	post1203R2	1203	GAC113GAC	D113D	1.006867937	1.006867937	1	0	-0.009874468	TRUE
12	CAA	GAG	214	214.5	0.000860827	0.99391	Q	E	mergedpre1203	1203	5	5.5	0.00013225	0.985897374	post1203R2	1203	CAA12GAG	Q12E	0.153630978	0.991938278	0.154879574	-2.690781201	-2.67910346	TRUE
15	AGG	GAG	582	582.5	0.002337799	0.981307642	R	E	mergedpre1203	1203	17	17.5	0.000420794	0.984574877	post1203R2	1203	AGG15GAG	R15E	0.179996004	1.003329471	0.179398701	-2.478758648	-2.48355408	TRUE
17	AAG	GAG	849	849.5	0.003409223	0.980393455	K	E	mergedpre1203	1203	212	212.5	0.005109647	0.989648456	post1203R2	1203	AAG17GAG	K17E	1.498771647	1.009440089	1.484755424	0.570225303	0.556670015	TRUE
19	AAA	GAG	584	584.5	0.002371832	0.967068262	K	E	mergedpre1203	1203	10	10.5	0.00025358	0.964945541	post1203R2	1203	AAA19GAG	K19E	0.106913278	0.997804994	0.107148469	-3.222316857	-3.219146651	TRUE
20	ACA	GAG	415	415.5	0.001667764	0.987201769	T	E	mergedpre1203	1203	9	9.5	0.000228431	0.990009137	post1203R2	1203	ACA20GAG	T20E	0.136968604	1.002843763	0.136580202	-2.87217972	-2.87627658	TRUE
24	TTA	GAG	51	51.5	0.000206733	0.983262683	L	E	mergedpre1203	1203	344	344.5	0.00828364	0.983108108	post1203R2	1203	TTA24GAG	L24E	40.06933152	0.999842794	40.07563165	5.324653354	5.324880173	TRUE
25	GTA	GAG	610	610.5	0.002502788	0.995000574	V	E	mergedpre1203	1203	24	24.5	0.000594444	0.992320757	post1203R2	1203	GTA25GAG	V25E	0.237512662	0.997306718	0.238154078	-2.070032843	-2.066142017	TRUE
26	AAG	GAG	18	18.5	7.42E-05	0.987195335	K	E	mergedpre1203	1203	2	2.5	6.01E-05	0.98440656	post1203R2	1203	AAG26GAG	K26E	0.809637785	0.997175052	0.811931449	-0.300570168	-0.296488862	TRUE
28	CAT	GAG	32	32.5	0.000130439	0.992898109	H	E	mergedpre1203	1203	177	177.5	0.004268058	0.9902015	post1203R2	1203	CAT28GAG	H28E	32.72077189	0.997284103	32.80988014	5.036058418	5.03998196	TRUE
30	TAT	GAG	601	601.5	0.002429606	0.98715722	Y	E	mergedpre1203	1203	17	17.5	0.00042246	0.988521147	post1203R2	1203	TAT30GAG	Y30E	0.17388021	1.001381672	0.173640296	-2.525826312	-2.527818267	TRUE
33	AAG	GAG	66	66.5	0.000266875	0.98882936	K	E	mergedpre1203	1203	19	19.5	0.000468885	0.983444744	post1203R2	1203	AAG33GAG	K33E	1.756944781	0.994554554	1.766564512	0.820946435	0.828824021	TRUE
34	AAG	GAG	728	728.5	0.002923918	0.968663707	K	E	mergedpre1203	1203	25	25.5	0.000613158	0.97567808	post1203R2	1203	AAG34GAG	K34E	0.209704122	1.007241288	0.208196511	-2.263982204	-2.274391531	TRUE
38	TGG	GAG	251	251.5	0.001009363	0.984201359	W	E	mergedpre1203	1203	11	11.5	0.000276522	0.987219871	post1203R2	1203	TGG38GAG	W38E	0.27395696	1.003066966	0.273119313	-1.872396762	-1.876814687	TRUE
39	TTT	GAG	3	3.5	1.40E-05	0.974955547	F	E	mergedpre1203	1203	18	18.5	0.00044484	0.980895932	post1203R2	1203	TTT39GAG	F39E	31.66459075	1.00609298	31.47282743	4.976034887	4.967271246	TRUE
42	CAT	GAG	157	157.5	0.000632497	0.975669945	H	E	mergedpre1203	1203	10	10.5	0.000252616	0.967989895	post1203R2	1203	CAT42GAG	H42E	0.399395325	0.992128435	0.402564134	-1.312709451	-1.301308251	TRUE
43	CAC	GAG	410	410.5	0.001651121	0.986406912	H	E	mergedpre1203	1203	53	53.5	0.001287977	0.990719341	post1203R2	1203	CAC43GAG	H43E	0.780062416	1.004371857	0.77666694	-0.364632039	-0.370925547	TRUE
45	GAA	GAG	17	17.5	7.02E-05	0.999660852	E	E	mergedpre1203	1203	1	1.5	3.61E-05	0.999050138	post1203R2	1203	GAA45GAG	E45E	0.513551933	0.999389079	0.513865865	-0.960536275	-0.959654633	TRUE
57	ATC	GAG	189	189.5	0.000760745	0.995228785	I	E	mergedpre1203	1203	5	5.5	0.000132269	0.992316387	post1203R2	1203	ATC57GAG	I57E	0.173867473	0.997073639	0.174377765	-2.519712001	-2.515483965	TRUE
60	GAG	GAG	247537	247537.5	0.993962841	0.993962841	E	E	mergedpre1203	1203	41155	41155.5	0.990005052	0.990005052	post1203R2	1203	GAG60GAG	E60E	0.996018171	0.996018171	1	0	0.005756032	TRUE
61	AAG	GAG	19	19.5	7.84E-05	0.998615209	K	E	mergedpre1203	1203	1	1.5	3.61E-05	0.998688674	post1203R2	1203	AAG61GAG	K61E	0.46044276	1.000073567	0.460408889	-1.119012408	-1.11911854	TRUE
65	GTA	GAG	114	114.5	0.000459531	0.99659064	V	E	mergedpre1203	1203	3	3.5	8.42E-05	0.99828063	post1203R2	1203	GTA65GAG	V65E	0.183153986	1.001695772	0.182843925	-2.451315404	-2.453759813	TRUE
66	GTA	GAG	77	77.5	0.000311326	0.991108121	V	E	mergedpre1203	1203	2	2.5	6.01E-05	0.997630218	post1203R2	1203	GTA66GAG	V66E	0.193195267	1.006580611	0.191932236	-2.381331055	-2.390793769	TRUE
67	ACA	GAG	571	571.5	0.002294158	0.991435545	T	E	mergedpre1203	1203	17	17.5	0.000420845	0.995202366	post1203R2	1203	ACA67GAG	T67E	0.183442052	1.003799361	0.182747728	-2.452074626	-2.457545559	TRUE
68	ACA	GAG	34	34.5	0.000138487	0.997465087	T	E	mergedpre1203	1203	3	3.5	8.42E-05	0.991618768	post1203R2	1203	ACA68GAG	T68E	0.607805126	0.994138823	0.611388582	-0.709838485	-0.701357717	TRUE
74	ACA	GAG	285	285.5	0.001146131	0.988211514	T	E	mergedpre1203	1203	5	5.5	0.000132294	0.974034252	post1203R2	1203	ACA74GAG	T74E	0.115426825	0.985653616	0.117106885	-3.094102194	-3.073254835	TRUE
77	AGA	GAG	176	176.5	0.000708721	0.994677562	R	E	mergedpre1203	1203	3	3.5	8.42E-05	0.986277151	post1203R2	1203	AGA77GAG	R77E	0.118790327	0.991554639	0.119802099	-3.061274913	-3.049039092	TRUE
83	CAG	GAG	81	81.5	0.000327157	0.985358227	Q	E	mergedpre1203	1203	6	6.5	0.000156299	0.986402001	post1203R2	1203	CAG83GAG	Q83E	0.47774899	1.001059284	0.477243454	-1.067202687	-1.068730101	TRUE
84	GGA	GAG	17	17.5	7.02E-05	0.987203824	G	E	mergedpre1203	1203	3	3.5	8.42E-05	0.993760219	post1203R2	1203	GGA84GAG	G84E	1.198307204	1.00664138	1.190401297	0.251448003	0.241898195	TRUE
85	GTC	GAG	270	270.5	0.001085604	0.987002849	V	E	mergedpre1203	1203	16	16.5	0.000396749	0.987821006	post1203R2	1203	GTC85GAG	V85E	0.365463822	1.00082893	0.365161129	-1.453394895	-1.454590294	TRUE
89	TGG	GAG	1217	1217.5	0.004887007	0.982332517	W	E	mergedpre1203	1203	40	40.5	0.000973839	0.980342887	post1203R2	1203	TGG89GAG	W89E	0.199270975	0.997974586	0.1996754	-2.324271488	-2.32134647	TRUE
91	AAA	GAG	209	209.5	0.00084513	0.977266218	K	E	mergedpre1203	1203	5	5.5	0.000132828	0.98069167	post1203R2	1203	AAA91GAG	K91E	0.157168553	1.003505138	0.15661958	-2.674663511	-2.679711514	TRUE
92	GGG	GAG	543	543.5	0.002182363	0.925155195	G	E	mergedpre1203	1203	20	20.5	0.000492931	0.984478696	post1203R2	1203	GGG92GAG	G92E	0.225870167	1.064122756	0.212259503	-2.236098952	-2.325763541	TRUE
94	TAT	GAG	11	11.5	4.62E-05	0.992002135	Y	E	mergedpre1203	1203	143	143.5	0.003450515	0.987724824	post1203R2	1203	TAT94GAG	Y94E	74.74984736	0.995688204	75.0735492	6.230232785	6.236466841	TRUE
99	GAC	GAG	34	34.5	0.000138462	0.963560438	D	E	mergedpre1203	1203	5	5.5	0.00013225	0.988325959	post1203R2	1203	GAC99GAG	D99E	0.955134076	1.025702095	0.931200278	-0.102836606	-0.139448381	TRUE
101	GAC	GAG	32	32.5	0.000130438	0.77846252	D	E	mergedpre1203	1203	2	2.5	6.01E-05	0.71235693	post1203R2	1203	GAC101GAG	D101E	0.460859641	0.915081859	0.503626683	-0.989573372	-0.861546083	TRUE
103	GCA	GAG	168	168.5	0.000676261	0.985276766	A	E	mergedpre1203	1203	3	3.5	8.42E-05	0.994096855	post1203R2	1203	GCA103GAG	A103E	0.124447277	1.00895189	0.123343123	-3.019250816	-3.0321082	TRUE
104	GAC	GAG	24	24.5	9.83E-05	0.994523863	D	E	mergedpre1203	1203	0	0.5	1.20E-05	0.994024719	post1203R2	1203	GAC104GAG	D104E	0.122274282	0.999498107	0.122335682	-3.031082837	-3.030358577	TRUE
108	CAT	GAG	5	5.5	2.21E-05	0.993865043	H	E	mergedpre1203	1203	44	44.5	0.00107002	0.995202943	post1203R2	1203	CAT108GAG	H108E	48.47113678	1.001346159	48.40597465	5.597113222	5.595172432	TRUE
112	TTT	GAG	734	734.5	0.00294813	0.979728347	F	E	mergedpre1203	1203	33	33.5	0.000805521	0.987965278	post1203R2	1203	TTT112GAG	F112E	0.273231128	1.008407363	0.270953127	-1.8838848	-1.895963357	TRUE
113	GAC	GAG	51	51.5	0.00020666	0.971936421	D	E	mergedpre1203	1203	4	4.5	0.000108204	0.978611619	post1203R2	1203	GAC113GAG	D113E	0.523586901	1.006867937	0.520015468	-0.943373558	-0.953248026	TRUE
114	TGT	GAG	1003	1003.5	0.004027436	0.979634059	C	E	mergedpre1203	1203	258	258.5	0.006215735	0.984382514	post1203R2	1203	TGT114GAG	C114E	1.543348185	1.004847172	1.535903397	0.619087478	0.612111381	TRUE
14	GAC	GAT	587	587.5	0.002357658	0.98966443	D	D	mergedpre1203	1203	41	41.5	0.000997884	0.992173223	post1203R2	1203	GAC14GAT	D14D	0.423252288	1.002534994	0.42218206	-1.244062821	-1.247715416	TRUE
19	AAA	GAT	723	723.5	0.002935877	0.967068262	K	D	mergedpre1203	1203	36	36.5	0.000881493	0.964945541	post1203R2	1203	AAA19GAT	K19D	0.300248737	0.997804994	0.300909235	-1.732599713	-1.729429507	TRUE
20	ACA	GAT	254	254.5	0.00102153	0.987201769	T	D	mergedpre1203	1203	5	5.5	0.00013225	0.990009137	post1203R2	1203	ACA20GAT	T20D	0.129462311	1.002843763	0.129095195	-2.953492794	-2.957589654	TRUE
24	TTA	GAT	1810	1810.5	0.007267757	0.983262683	L	D	mergedpre1203	1203	61	61.5	0.001478792	0.983108108	post1203R2	1203	TTA24GAT	L24D	0.203472952	0.999842794	0.203504945	-2.296864247	-2.296637429	TRUE
25	GTA	GAT	46	46.5	0.00019063	0.995000574	V	D	mergedpre1203	1203	2	2.5	6.07E-05	0.992320757	post1203R2	1203	GTA25GAT	V25D	0.318195041	0.997306718	0.319054344	-1.648125918	-1.644235092	TRUE
27	CAT	GAT	121	121.5	0.000487603	0.988448017	H	D	mergedpre1203	1203	12	12.5	0.000300567	0.991956814	post1203R2	1203	CAT27GAT	H27D	0.616418118	1.003549805	0.614237695	-0.703131044	-0.708243262	TRUE
31	GTT	GAT	1096	1096.5	0.004401211	0.985672484	V	D	mergedpre1203	1203	286	286.5	0.006889006	0.988662595	post1203R2	1203	GTT31GAT	V31D	1.565252631	1.003033574	1.560518681	0.642025628	0.63765573	TRUE
33	AAG	GAT	55	55.5	0.000222731	0.98882936	K	D	mergedpre1203	1203	1	1.5	3.61E-05	0.983444744	post1203R2	1203	AAG33GAT	K33D	0.161936005	0.994554554	0.162822647	-2.618626714	-2.610749128	TRUE
35	GCT	GAT	42	42.5	0.000170548	0.998657688	A	D	mergedpre1203	1203	5	5.5	0.00013225	0.996116668	post1203R2	1203	GCT35GAT	A35D	0.775440597	0.997455564	0.777418688	-0.363236306	-0.359560783	TRUE
36	AGG	GAT	1185	1185.5	0.004785742	0.978097814	R	D	mergedpre1203	1203	46	46.5	0.001123134	0.93235834	post1203R2	1203	AGG36GAT	R36D	0.234683404	0.953236299	0.246196462	-2.022118067	-1.953023861	TRUE
37	AGA	GAT	39	39.5	0.000158513	0.998063734	R	D	mergedpre1203	1203	110	110.5	0.002657016	0.995972396	post1203R2	1203	AGA37GAT	R37D	16.7621414	0.997904604	16.79733847	4.070160752	4.07318694	TRUE
38	TGG	GAT	247	247.5	0.00099331	0.984201359	W	D	mergedpre1203	1203	8	8.5	0.000204386	0.987219871	post1203R2	1203	TGG38GAT	W38D	0.205762492	1.003066966	0.205133355	-2.285366002	-2.289783927	TRUE
39	TTT	GAT	2325	2325.5	0.009334222	0.974955547	F	D	mergedpre1203	1203	402	402.5	0.009678273	0.980895932	post1203R2	1203	TTT39GAT	F39D	1.036859082	1.00609298	1.03057978	0.043456192	0.034692551	TRUE
41	AGA	GAT	446	446.5	0.001792036	0.995237961	R	D	mergedpre1203	1203	16	16.5	0.000396749	0.98534433	post1203R2	1203	AGA41GAT	R41D	0.221395751	0.990059029	0.223618738	-2.160887009	-2.146473459	TRUE
43	CAC	GAT	58	58.5	0.0002353	0.986406912	H	D	mergedpre1203	1203	192	192.5	0.004634311	0.990719341	post1203R2	1203	CAC43GAT	H43D	19.69534538	1.004371857	19.60961496	4.293489303	4.287195794	TRUE
44	TAT	GAT	22	22.5	9.04E-05	0.956535098	Y	D	mergedpre1203	1203	0	0.5	1.20E-05	0.977448764	post1203R2	1203	TAT44GAT	Y44D	0.133086907	1.021863981	0.130239356	-2.940762624	-2.971965798	TRUE
48	CAT	GAT	317	317.5	0.001275546	0.994377554	H	D	mergedpre1203	1203	9	9.5	0.000228558	0.990003609	post1203R2	1203	CAT48GAT	H48D	0.179184183	0.995601324	0.179975838	-2.474124859	-2.467764912	TRUE
49	CCA	GAT	328	328.5	0.001320529	0.988195639	P	D	mergedpre1203	1203	6	6.5	0.0001564	0.996426853	post1203R2	1203	CCA49GAT	P49D	0.118437703	1.008329538	0.117459321	-3.089766893	-3.101734105	TRUE
50	AAA	GAT	375	375.5	0.001508796	0.987911554	K	D	mergedpre1203	1203	4	4.5	0.000108282	0.99091631	post1203R2	1203	AAA50GAT	K50D	0.071767441	1.003041523	0.071549821	-3.804908039	-3.80928937	TRUE
60	GAG	GAT	33	33.5	0.000134516	0.993962841	E	D	mergedpre1203	1203	2	2.5	6.01E-05	0.990005052	post1203R2	1203	GAG60GAT	E60D	0.447070055	0.996018171	0.448857328	-1.155671146	-1.149915114	TRUE
62	GGT	GAT	39	39.5	0.000158627	0.988769618	G	D	mergedpre1203	1203	2	2.5	6.01E-05	0.997654784	post1203R2	1203	GGT62GAT	G62D	0.37908917	1.008986084	0.375712982	-1.412297129	-1.425203406	TRUE
66	GTA	GAT	57	57.5	0.000230984	0.991108121	V	D	mergedpre1203	1203	0	0.5	1.20E-05	0.997630218	post1203R2	1203	GTA66GAT	V66D	0.052078724	1.006580611	0.051738255	-4.272624795	-4.282087509	TRUE
67	ACA	GAT	205	205.5	0.000824933	0.991435545	T	D	mergedpre1203	1203	1	1.5	3.61E-05	0.995202366	post1203R2	1203	ACA67GAT	T67D	0.043727688	1.003799361	0.04356218	-4.520780038	-4.526250971	TRUE
68	ACA	GAT	219	219.5	0.000881098	0.997465087	T	D	mergedpre1203	1203	8	8.5	0.00020442	0.991618768	post1203R2	1203	ACA68GAT	T68D	0.232006317	0.994138823	0.233374164	-2.099283239	-2.09080247	TRUE
72	CTG	GAT	115	115.5	0.000463667	0.985662442	L	D	mergedpre1203	1203	1	1.5	3.61E-05	0.990848526	post1203R2	1203	CTG72GAT	L72D	0.077807444	1.005261521	0.077400202	-3.691518866	-3.699089736	TRUE
73	CAT	GAT	649	649.5	0.002606748	0.993929628	H	D	mergedpre1203	1203	14	14.5	0.000348683	0.998184442	post1203R2	1203	CAT73GAT	H73D	0.133761831	1.0042808	0.133191665	-2.908424297	-2.914587004	TRUE
75	GGA	GAT	24	24.5	9.84E-05	0.993063586	G	D	mergedpre1203	1203	4	4.5	0.000108282	0.978307426	post1203R2	1203	GGA75GAT	G75D	1.100714909	0.98514077	1.117317386	0.160039056	0.181637261	TRUE
76	GAA	GAT	166	166.5	0.000668441	0.989511697	E	D	mergedpre1203	1203	3	3.5	8.42E-05	0.971046047	post1203R2	1203	GAA76GAT	E76D	0.125969857	0.981338624	0.12836533	-2.961672491	-2.934495441	TRUE
78	GAC	GAT	677	677.5	0.00272001	0.983722097	D	D	mergedpre1203	1203	21	21.5	0.000517038	0.99347089	post1203R2	1203	GAC78GAT	D78D	0.190086905	1.009910108	0.188221608	-2.409495832	-2.423722716	TRUE
82	GGT	GAT	66	66.5	0.000266939	0.988621995	G	D	mergedpre1203	1203	1	1.5	3.61E-05	0.979573435	post1203R2	1203	GGT82GAT	G82D	0.135117598	0.9908473	0.136365713	-2.874447151	-2.861181797	TRUE
84	GGA	GAT	488	488.5	0.001960462	0.987203824	G	D	mergedpre1203	1203	20	20.5	0.000492931	0.993760219	post1203R2	1203	GGA84GAT	G84D	0.251436005	1.00664138	0.24977714	-2.001286649	-2.010836458	TRUE
85	GTC	GAT	21	21.5	8.63E-05	0.987002849	V	D	mergedpre1203	1203	0	0.5	1.20E-05	0.987821006	post1203R2	1203	GTC85GAT	V85D	0.139334692	1.00082893	0.139219289	-2.844568986	-2.845764384	TRUE
88	GAA	GAT	47	47.5	0.000190636	0.990321713	E	D	mergedpre1203	1203	5	5.5	0.00013225	0.995491488	post1203R2	1203	GAA88GAT	E88D	0.69372896	1.005220298	0.690126295	-0.535067691	-0.5425794	TRUE
92	GGG	GAT	195	195.5	0.000785008	0.925155195	G	D	mergedpre1203	1203	8	8.5	0.000204386	0.984478696	post1203R2	1203	GGG92GAT	G92D	0.260361476	1.064122756	0.244672406	-2.031076688	-2.120741277	TRUE
94	TAT	GAT	818	818.5	0.003285446	0.992002135	Y	D	mergedpre1203	1203	14	14.5	0.000348658	0.987724824	post1203R2	1203	TAT94GAT	Y94D	0.106122035	0.995688204	0.106581593	-3.229969797	-3.223735741	TRUE
95	AGC	GAT	75	75.5	0.000303135	0.989374217	S	D	mergedpre1203	1203	2	2.5	6.01E-05	0.992990767	post1203R2	1203	AGC95GAT	S95D	0.198306057	1.003655391	0.197583811	-2.339463347	-2.344727346	TRUE
97	CAA	GAT	42	42.5	0.000170648	0.992083919	Q	D	mergedpre1203	1203	256	256.5	0.006167645	0.983180244	post1203R2	1203	CAA97GAT	Q97D	36.14239685	0.991025281	36.46970218	5.188626513	5.201632748	TRUE
98	GTA	GAT	147	147.5	0.000592084	0.986578757	V	D	mergedpre1203	1203	2	2.5	6.01E-05	0.994144946	post1203R2	1203	GTA98GAT	V98D	0.101528635	1.007669118	0.100755926	-3.311063398	-3.322085386	TRUE
102	CTA	GAT	216	216.5	0.000875731	0.994019545	L	D	mergedpre1203	1203	4	4.5	0.000108706	0.983851097	post1203R2	1203	CTA102GAT	L102D	0.124131885	0.989770374	0.125414832	-2.99522012	-2.980385885	TRUE
106	CTA	GAT	20	20.5	8.23E-05	0.99049609	L	D	mergedpre1203	1203	6	6.5	0.000156295	0.996813985	post1203R2	1203	CTA106GAT	L106D	1.899236881	1.006378516	1.887199351	0.916246827	0.907073799	TRUE
108	CAT	GAT	32	32.5	0.000130446	0.993865043	H	D	mergedpre1203	1203	2	2.5	6.01E-05	0.995202943	post1203R2	1203	CAT108GAT	H108D	0.460831897	1.001346159	0.460212378	-1.119628308	-1.121569099	TRUE
111	TAC	GAT	317	317.5	0.001274164	0.994178977	Y	D	mergedpre1203	1203	7	7.5	0.00018034	0.99166827	post1203R2	1203	TAC111GAT	Y111D	0.141536323	0.997474592	0.141894665	-2.817107749	-2.813459748	TRUE
112	TTT	GAT	27	27.5	0.000110379	0.979728347	F	D	mergedpre1203	1203	81	81.5	0.0019597	0.987965278	post1203R2	1203	TTT112GAT	F112D	17.75423986	1.008407363	17.60621799	4.138013131	4.125934573	TRUE
113	GAC	GAT	383	383.5	0.001538912	0.971936421	D	D	mergedpre1203	1203	68	68.5	0.00164711	0.978611619	post1203R2	1203	GAC113GAT	D113D	1.070307802	1.006867937	1.063007137	0.088151283	0.078276815	TRUE
114	TGT	GAT	583	583.5	0.002341812	0.979634059	C	D	mergedpre1203	1203	144	144.5	0.00347456	0.984382514	post1203R2	1203	TGT114GAT	C114D	1.483705586	1.004847172	1.476548501	0.562228746	0.555252648	TRUE
115	TTT	GAT	8	8.5	3.41E-05	0.993170835	F	D	mergedpre1203	1203	74	74.5	0.001791382	0.988758777	post1203R2	1203	TTT115GAT	F115D	52.50899298	0.995557603	52.74329964	5.720915925	5.727339226	TRUE
20	ACA	GCA	20	20.5	8.23E-05	0.987201769	T	A	mergedpre1203	1203	2	2.5	6.01E-05	0.990009137	post1203R2	1203	ACA20GCA	T20A	0.73055783	1.002843763	0.728486188	-0.457026476	-0.461123337	TRUE
35	GCT	GCA	33	33.5	0.000134432	0.998657688	A	A	mergedpre1203	1203	2	2.5	6.01E-05	0.996116668	post1203R2	1203	GCT35GCA	A35A	0.447167237	0.997455564	0.448307927	-1.157438084	-1.153762561	TRUE
58	CCA	GCA	253	253.5	0.001018023	0.984436493	P	A	mergedpre1203	1203	9	9.5	0.000228563	0.981293908	post1203R2	1203	CCA58GCA	P58A	0.224516665	0.996807732	0.225235677	-2.150492727	-2.145879891	TRUE
67	ACA	GCA	74	74.5	0.000299063	0.991435545	T	A	mergedpre1203	1203	4	4.5	0.000108217	0.995202366	post1203R2	1203	ACA67GCA	T67A	0.361853958	1.003799361	0.360484348	-1.471991474	-1.477462407	TRUE
74	ACA	GCA	35	35.5	0.000142514	0.988211514	T	A	mergedpre1203	1203	13	13.5	0.000324722	0.974034252	post1203R2	1203	ACA74GCA	T74A	2.27853439	0.985653616	2.311698911	1.208953505	1.229800865	TRUE
84	GGA	GCA	31	31.5	0.000126417	0.987203824	G	A	mergedpre1203	1203	1	1.5	3.61E-05	0.993760219	post1203R2	1203	GGA84GCA	G84A	0.285311239	1.00664138	0.28342888	-1.818941325	-1.828491133	TRUE
103	GCA	GCA	245495	245495.5	0.985276766	0.985276766	A	A	mergedpre1203	1203	41342	41342.5	0.994096855	0.994096855	post1203R2	1203	GCA103GCA	A103A	1.00895189	1.00895189	1	0	-0.012857384	TRUE
35	GCT	GCC	24	24.5	9.83E-05	0.998657688	A	A	mergedpre1203	1203	2	2.5	6.01E-05	0.996116668	post1203R2	1203	GCT35GCC	A35A	0.611432752	0.997455564	0.612992472	-0.706058738	-0.702383215	TRUE
99	GAC	GCC	23	23.5	9.43E-05	0.963560438	D	A	mergedpre1203	1203	3	3.5	8.42E-05	0.988325959	post1203R2	1203	GAC99GCC	D99A	0.892320616	1.025702095	0.869960801	-0.200977698	-0.237589473	TRUE
13	GTG	GCG	21	21.5	8.63E-05	0.982201043	V	A	mergedpre1203	1203	4	4.5	0.000108204	0.979669616	post1203R2	1203	GTG13GCG	V13A	1.254163209	0.9974227	1.257403917	0.330448162	0.33417122	TRUE
92	GGG	GCG	142	142.5	0.000572193	0.925155195	G	A	mergedpre1203	1203	9	9.5	0.000228431	0.984478696	post1203R2	1203	GGG92GCG	G92A	0.399220929	1.064122756	0.375164357	-1.414405328	-1.504069916	TRUE
103	GCA	GCG	55	55.5	0.000222745	0.985276766	A	A	mergedpre1203	1203	10	10.5	0.000252477	0.994096855	post1203R2	1203	GCA103GCG	A103A	1.133479252	1.00895189	1.123422497	0.167900599	0.155043215	TRUE
14	GAC	GCT	269	269.5	0.001081513	0.98966443	D	A	mergedpre1203	1203	15	15.5	0.000372704	0.992173223	post1203R2	1203	GAC14GCT	D14A	0.344613287	1.002534994	0.343741903	-1.540602364	-1.544254959	TRUE
15	AGG	GCT	642	642.5	0.002578602	0.981307642	R	A	mergedpre1203	1203	19	19.5	0.000468885	0.984574877	post1203R2	1203	AGG15GCT	R15A	0.181836986	1.003329471	0.181233574	-2.46407785	-2.468873283	TRUE
16	ATG	GCT	33	33.5	0.000134441	0.990061401	M	A	mergedpre1203	1203	91	91.5	0.002200154	0.992533904	post1203R2	1203	ATG16GCT	M16A	16.36520437	1.002497323	16.32443699	4.028961331	4.025362947	TRUE
19	AAA	GCT	158	158.5	0.000643174	0.967068262	K	A	mergedpre1203	1203	776	776.5	0.018752868	0.964945541	post1203R2	1203	AAA19GCT	K19A	29.156746	0.997804994	29.22088604	4.868928019	4.872098225	TRUE
25	GTA	GCT	18	18.5	7.58E-05	0.995000574	V	A	mergedpre1203	1203	112	112.5	0.002729589	0.992320757	post1203R2	1203	GTA25GCT	V25A	35.99043906	0.997306718	36.08763323	5.173432623	5.17732345	TRUE
33	AAG	GCT	18	18.5	7.42E-05	0.98882936	K	A	mergedpre1203	1203	1	1.5	3.61E-05	0.983444744	post1203R2	1203	AAG33GCT	K33A	0.485808016	0.994554554	0.488467942	-1.033664213	-1.025786628	TRUE
34	AAG	GCT	281	281.5	0.001129832	0.968663707	K	A	mergedpre1203	1203	9	9.5	0.000228431	0.97567808	post1203R2	1203	AAG34GCT	K34A	0.202181562	1.007241288	0.200728033	-2.316685982	-2.32709531	TRUE
35	GCT	GCT	248862	248862.5	0.998657688	0.998657688	A	A	mergedpre1203	1203	41426	41426.5	0.996116668	0.996116668	post1203R2	1203	GCT35GCT	A35A	0.997455564	0.997455564	1	0	0.003675523	TRUE
39	TTT	GCT	359	359.5	0.001442981	0.974955547	F	A	mergedpre1203	1203	10	10.5	0.000252477	0.980895932	post1203R2	1203	TTT39GCT	F39A	0.174968794	1.00609298	0.173909169	-2.523594094	-2.532357735	TRUE
40	TAT	GCT	220	220.5	0.000885002	0.983156868	Y	A	mergedpre1203	1203	5	5.5	0.00013225	0.991692315	post1203R2	1203	TAT40GCT	Y40A	0.14943435	1.008681674	0.148148176	-2.754887234	-2.767358185	TRUE
46	AGC	GCT	305	305.5	0.001226982	0.988242264	S	A	mergedpre1203	1203	11	11.5	0.000276748	0.982468595	post1203R2	1203	AGC46GCT	S46A	0.225552152	0.994157639	0.226877653	-2.140013582	-2.131560118	TRUE
48	CAT	GCT	26	26.5	0.000106463	0.994377554	H	A	mergedpre1203	1203	168	168.5	0.004053891	0.990003609	post1203R2	1203	CAT48GCT	H48A	38.07797335	0.995601324	38.24620602	5.257244736	5.263604682	TRUE
59	CTA	GCT	1932	1932.5	0.007762977	0.973039472	L	A	mergedpre1203	1203	30	30.5	0.000734055	0.97912154	post1203R2	1203	CTA59GCT	L59A	0.094558485	1.006250588	0.09397111	-3.411638897	-3.420628523	TRUE
63	GAA	GCT	55	55.5	0.000225073	0.990086663	E	A	mergedpre1203	1203	4	4.5	0.000108893	0.994035088	post1203R2	1203	GAA63GCT	E63A	0.483812233	1.003987959	0.481890474	-1.053222813	-1.058964779	TRUE
66	GTA	GCT	37	37.5	0.000150642	0.991108121	V	A	mergedpre1203	1203	2	2.5	6.01E-05	0.997630218	post1203R2	1203	GTA66GCT	V66A	0.399270219	1.006580611	0.396659954	-1.33402534	-1.343488054	TRUE
71	GGT	GCT	237	237.5	0.000953333	0.993190193	G	A	mergedpre1203	1203	8	8.5	0.000204401	0.994072382	post1203R2	1203	GGT71GCT	G71A	0.214406359	1.000888238	0.214216084	-2.22286129	-2.224142178	TRUE
72	CTG	GCT	161	161.5	0.000648331	0.985662442	L	A	mergedpre1203	1203	29	29.5	0.00070951	0.990848526	post1203R2	1203	CTG72GCT	L72A	1.09436291	1.005261521	1.088635034	0.12252037	0.114949499	TRUE
76	GAA	GCT	20	20.5	8.23E-05	0.989511697	E	A	mergedpre1203	1203	158	158.5	0.003813213	0.971046047	post1203R2	1203	GAA76GCT	E76A	46.3327667	0.981338624	47.21384194	5.561137979	5.58831503	TRUE
77	AGA	GCT	380	380.5	0.001527867	0.994677562	R	A	mergedpre1203	1203	10	10.5	0.000252568	0.986277151	post1203R2	1203	AGA77GCT	R77A	0.165307432	0.991554639	0.166715404	-2.584540683	-2.572304862	TRUE
84	GGA	GCT	273	273.5	0.001097618	0.987203824	G	A	mergedpre1203	1203	96	96.5	0.002320381	0.993760219	post1203R2	1203	GGA84GCT	G84A	2.114015451	1.00664138	2.100068102	1.070436113	1.060886304	TRUE
88	GAA	GCT	285	285.5	0.001145822	0.990321713	E	A	mergedpre1203	1203	10	10.5	0.000252477	0.995491488	post1203R2	1203	GAA88GCT	E88A	0.220345371	1.005220298	0.219201076	-2.189673214	-2.197184923	TRUE
89	TGG	GCT	13	13.5	5.42E-05	0.982332517	W	A	mergedpre1203	1203	153	153.5	0.003690969	0.980342887	post1203R2	1203	TGG89GCT	W89A	68.113407	0.997974586	68.25164482	6.092791909	6.095716927	TRUE
90	AGG	GCT	342	342.5	0.001381511	0.987320353	R	A	mergedpre1203	1203	8	8.5	0.00020522	0.982918467	post1203R2	1203	AGG90GCT	R90A	0.148547398	0.995541583	0.14921265	-2.744558244	-2.738111727	TRUE
91	AAA	GCT	777	777.5	0.003136459	0.977266218	K	A	mergedpre1203	1203	163	163.5	0.003948608	0.98069167	post1203R2	1203	AAA91GCT	K91A	1.258938028	1.003505138	1.254540691	0.327159265	0.322111262	TRUE
[truncated: 7,045 more rows]
